# Supplementary material for: Multiple Administration of Dexamethasone Possesses a Deferred Long-Term Effect to Glycosylated Components of Mouse Brain
Source: Neurol Int. 2024 Jul 22;16(4):790–803. doi: 10.3390/neurolint16040058 (PMC11270268; doi:10.3390/neurolint16040058)
Supplement: Supplementary file 1 [file neurolint-16-00058-s001.zip]

Archive with 4 entries (4 files):
- Supplementary Table 1 R5.pdf
- Supplementary Table 2 R5.pdf
- Supplementary Table 3 R5.pdf
- XLS master file R5.xlsx
