# Supplementary material for: Multiple Administration of Dexamethasone Possesses a Deferred Long-Term Effect to Glycosylated Components of Mouse Brain
Source: Neurol Int. 2024 Jul 22;16(4):790–803. doi: 10.3390/neurolint16040058 (PMC11270268; doi:10.3390/neurolint16040058)
Supplement: Supplementary file 1 [file neurolint-16-00058-s001.zip › XLS master file R5.xlsx]

## Sheet: Raw Fig.2
														Raw data. Dot-blots CS/HS
Dot-blot 1
HS 1:8000				Coomassie					HS/Coomassie*100
Label	Volume (Int)	Background		Label	Volume (Int)	Background
U1	483484	449536		U1	86032935	53680292		№10	0.837432
U2	352976	319028		U2	82598519	50245876		№20	0.634934
U3	568668	534720		U3	86383955	54031312		№40	0.989648
U4	402660	368712		U4	77947967	45595324		№60	0.808662
U5	256296	222348		U5	74832043	42479400		№80	0.523425
U6	785260	751312		U6	89204099	56851456		№28	1.32154
U7	166744	132796		U7	71785367	39432724		№48	0.336766
U8	603084	569136		U8	72526651	40174008		№67	1.41668
U9	492496	458548		U9	83963103	51610460		№83	0.888479
U10	33948	0		U10	32352643	0
CS 1:8000				Coomassie					CS/Coomassie*100
Label	Volume (Int)	Background		Label	Volume (Int)	Background
U1	323340	306632		U1	83856195	43004184		№10	0.713028
U2	293140	276432		U2	87180283	46328272		№20	0.596681
U3	361336	344628		U3	79501003	38648992		№40	0.891687
U4	430436	413728		U4	85791107	44939096		№60	0.920642
U5	204912	188204		U5	76649015	35797004		№80	0.525753
U6	635984	619276		U6	82898623	42046612		№28	1.47283
U7	138724	122016		U7	72155623	31303612		№48	0.389782
U8	319668	302960		U8	80454531	39602520		№67	0.765002
U9	339408	322700		U9	78230447	37378436		№83	0.863332
U10	16708	0		U10	40852011	0
Dot-blot 2
																											Mean повторы
HS 1:8000				Coomassie					HS/Coomassie*100																	Dot 3	#REF!	#REF!	#REF!	#REF!	#REF!	#REF!	#REF!	#REF!	#REF!
Label	Volume (Int)	Background		Label	Volume (Int)	Background																				Dot 5	#REF!	#REF!	#REF!	#REF!	#REF!	#REF!	#REF!	#REF!	#REF!
U1	296740	280708		U1	48966339	35042072		№9	0.80106																	Dot 6	#REF!	#REF!	#REF!	#REF!	#REF!	#REF!	#REF!	#REF!	#REF!
U2	108012	91980		U2	46210599	32286332		№19	0.284888																	Dot 7	#REF!	#REF!	#REF!	#REF!	#REF!	#REF!	#REF!	#REF!	#REF!
U3	99316	83284		U3	39173979	25249712		№39	0.329841																	Dot 8	#REF!	#REF!	#REF!	#REF!	#REF!	#REF!	#REF!	#REF!	#REF!
U4	408580	392548		U4	51331399	37407132		№58	1.04939
U5	176808	160776		U5	42561043	28636776		№79	0.561432
U6	180932	164900		U6	43280079	29355812		№29	0.561729
U7	266124	250092		U7	48269543	34345276		№47	0.72817
U8	168864	152832		U8	49798703	35874436		№68	0.426019
U9	92616	76584		U9	44506563	30582296		№81	0.250419
U10	16032	0		U10	13924267	0
CS 1:8000				Coomassie					CS/Coomassie*100
Label	Volume (Int)	Background		Label	Volume (Int)	Background
U1	1373000	1283080		U1	66483831	46520564		№9	2.75809
U2	697656	607736		U2	61760195	41796928		№19	1.45402
U3	473576	383656		U3	54409399	34446132		№39	1.11379
U4	1235548	1145628		U4	64525603	44562336		№58	2.57084
U5	819968	730048		U5	64589183	44625916		№79	1.63593
U6	777780	687860		U6	62197163	42233896		№29	1.62869
U7	1035280	945360		U7	68800967	48837700		№47	1.93572
U8	1115960	1026040		U8	69817367	49854100		№68	2.05809
U9	974288	884368		U9	59682215	39718948		№81	2.22656
U10	89920	0		U10	19963267	0
Dot-blot 3
HS 1:8000				Coomassie					HS/Coomassie*100
Label	Volume (Int)	Background		Label	Volume (Int)	Background
U1	445620	426852		U1	58403423	40350472		№8	1.05786
U2	546696	527928		U2	53348955	35296004		№18	1.49572
U3	212336	193568		U3	42448503	24395552		№37	0.793456
U4	596712	577944		U4	57018587	38965636		№58	1.48321
U5	358040	339272		U5	59354487	41301536		№78	0.821451
U6	20600	1832		U6	31333359	13280408		№27	0.0137948
U7	289400	270632		U7	53589003	35536052		№47	0.76157
U8	433252	414484		U8	54663579	36610628		№66	1.13214
U9	136764	117996		U9	47943679	29890728		№90	0.394758
U10	18768	0		U10	18052951	0
CS 1:8000				Coomassie					CS/Coomassie*100
Label	Volume (Int)	Background		Label	Volume (Int)	Background
U1	367112	351468		U1	53494135	36559496		№8	0.961359
U2	413644	398000		U2	51826611	34891972		№18	1.14066
U3	211084	195440		U3	40973463	24038824		№37	0.813018
U4	435216	419572		U4	51850279	34915640		№58	1.20167
U5	321556	305912		U5	53720587	36785948		№78	0.8316
U6	36096	20452		U6	30359431	13424792		№27	0.152345
U7	263208	247564		U7	52868635	35933996		№47	0.688941
U8	350468	334824		U8	53422715	36488076		№66	0.917626
U9	154924	139280		U9	49499595	32564956		№90	0.427699
U10	15644	0		U10	16934639	0
Dot-blot 4
HS 1:8000				Coomassie					HS/Coomassie*100
Label	Volume (Int)	Background		Label	Volume (Int)	Background
U1	1010244	984952		U1	60823215	46945596		№7	2.09807
U2	184084	158792		U2	32246883	18369264		№17	0.864444
U3	151168	125876		U3	30225327	16347708		№36	0.769992
U4	620604	595312		U4	53085491	39207872		№57	1.51835
U5	362480	337188		U5	47235787	33358168		№77	1.01081
U6	221492	196200		U6	37243431	23365812		№26	0.839688
U7	430204	404912		U7	43174699	29297080		№46	1.38209
U8	266592	241300		U8	46183983	32306364		№65	0.746912
U9	262192	236900		U9	42425855	28548236		№89	0.829824
U10	25292	0		U10	13877619	0
CS 1:8000				Coomassie					CS/Coomassie*100
Label	Volume (Int)	Background		Label	Volume (Int)	Background
U1	911168	984952		U1	60141911	40096460		№7	2.45646
U2	417728	158792		U2	35967907	15922456		№17	0.997283
U3	350500	125876		U3	32768731	12723280		№36	0.989336
U4	819020	595312		U4	58165335	38119884		№57	1.56168
U5	706800	337188		U5	54561031	34515580		№77	0.976915
U6	366932	196200		U6	40364443	20318992		№26	0.965599
U7	691632	404912		U7	49884663	29839212		№46	1.35698
U8	626736	241300		U8	52725451	32680000		№65	0.738372
U9	623088	236900		U9	46216539	26171088		№89	0.905197
U10	44308	0		U10	20045451	0
Dot-blot 5
HS 1:8000				Coomassie					HS/Coomassie*100
Label	Volume (Int)	Background		Label	Volume (Int)	Background
U1	168252	156328		U1	48448235	31653892		№6	0.493867
U2	129344	117420		U2	52720611	35926268		№16	0.326836
U3	148204	136280		U3	49822515	33028172		№33	0.412617
U4	129388	117464		U4	48990447	32196104		№52	0.364839
U5	440280	428356		U5	57442471	40648128		№72	1.05381
U6	85820	73896		U6	42286003	25491660		№25	0.289883
U7	56448	44524		U7	39280335	22485992		№46	0.198008
U8	245372	233448		U8	52485991	35691648		№69	0.654069
U9	427512	415588		U9	55637407	38843064		№88	1.06992
U10	11924	0		U10	16794343	0
CS 1:8000				Coomassie					CS/Coomassie*100
Label	Volume (Int)	Background		Label	Volume (Int)	Background
U1	748496	738156		U1	52024859	37578660		№6	1.9643
U2	552084	541744		U2	52149275	37703076		№16	1.43687
U3	642384	632044		U3	47700315	33254116		№33	1.90065
U4	680268	669928		U4	49139063	34692864		№52	1.93103
U5	703760	693420		U5	53900971	39454772		№72	1.75751
U6	394528	384188		U6	36752663	22306464		№25	1.72232
U7	321468	311128		U7	38528743	24082544		№46	1.29192
U8	620256	609916		U8	51883259	37437060		№69	1.62918
U9	1017016	1006676		U9	53913219	39467020		№88	2.55068
U10	10340	0		U10	14446199	0
Dot-blot 6
HS 1:8000				Coomassie					HS/Coomassie*100
Label	Volume (Int)	Background		Label	Volume (Int)	Background
U1	1126916	1107588		U1	45325727	33196924		№5	3.33642
U2	30692	11364		U2	22961647	10832844		№15	0.104903
U3	123632	104304		U3	23339727	11210924		№34	0.930378
U4	412424	393096		U4	36282575	24153772		№53	1.62747
U5	791108	771780		U5	41091671	28962868		№73	2.66472
U6	475868	456540		U6	25702547	13573744		№24	3.36341
U7	888120	868792		U7	40357715	28228912		№45	3.07767
U8	1013676	994348		U8	41809251	29680448		№61	3.35018
U9	462048	442720		U9	33015619	20886816		№85	2.11961
U10	19328	0		U10	12128803	0
CS 1:8000				Coomassie					CS/Coomassie*100
Label	Volume (Int)	Background		Label	Volume (Int)	Background
U1	766628	719880		U1	65068691	44750992		№5	1.60863
U2	126216	79468		U2	29271615	8953916		№15	0.887522
U3	135000	88252		U3	32902315	12584616		№34	0.701269
U4	396300	349552		U4	45538959	25221260		№53	1.38594
U5	220776	174028		U5	33330927	13013228		№73	1.33732
U6	250988	204240		U6	36221639	15903940		№24	1.28421
U7	1200940	1154192		U7	73233147	52915448		№45	2.1812
U8	782200	735452		U8	57075583	36757884		№61	2.0008
U9	613052	566304		U9	53729779	33412080		№85	1.69491
U10	46748	0		U10	20317699	0
Dot-blot 7
HS 1:8000				Coomassie					HS/Coomassie*100
Label	Volume (Int)	Background		Label	Volume (Int)	Background
U1	122212	106108		U1	55940739	35817816		№4	0.296244
U2	74168	58064		U2	46680095	26557172		№14	0.218638
U3	102288	86184		U3	52630155	32507232		№38	0.265123
U4	36836	20732		U4	48423327	28300404		№56	0.0732569
U5	163072	146968		U5	54676283	34553360		№74	0.425336
U6	41708	25604		U6	45595783	25472860		№23	0.100515
U7	27716	11612		U7	42414667	22291744		№50	0.052091
U8	18492	2388		U8	37839187	17716264		№70	0.0134791
U9	17888	1784		U9	59701927	39579004		№89	0.00450744
U10	16104	0		U10	20122923	0
CS 1:8000				Coomassie					CS/Coomassie*100
Label	Volume (Int)	Background		Label	Volume (Int)	Background
U1	1138656	1114692		U1	49289347	35340220		№4	3.15417
U2	608508	584544		U2	36948303	22999176		№14	2.54159
U3	1175672	1151708		U3	42620683	28671556		№38	4.0169
U4	1043404	1019440		U4	40437747	26488620		№56	3.8486
U5	1156520	1132556		U5	46453963	32504836		№74	3.48427
U6	824244	800280		U6	40723799	26774672		№23	2.98894
U7	405688	381724		U7	37210563	23261436		№50	1.64102
U8	623196	599232		U8	34412847	20463720		№70	2.92827
U9	855180	831216		U9	49003999	35054872		№89	2.37119
U10	23964	0		U10	13949127	0
Dot-blot 8
HS 1:8000				Coomassie					HS/Coomassie*100
Label	Volume (Int)	Background		Label	Volume (Int)	Background
U1	447260	427736		U1	44100391	21182536		№3	2.01929
U2	631800	612276		U2	57863435	34945580		№13	1.75208
U3	100344	80820		U3	42174267	19256412		№31	0.419704
U4	826544	807020		U4	59179079	36261224		№55	2.22557
U5	737616	718092		U5	56679059	33761204		№76	2.12697
U6	358012	338488		U6	45105979	22188124		№22	1.52554
U7	895684	876160		U7	57419859	34502004		№42	2.53945
U8	173388	153864		U8	54418063	31500208		№63	0.488454
U9	586828	567304		U9	53633279	30715424		№91	1.84697
U10	19524	0		U10	22917855	0
CS 1:8000				Coomassie					CS/Coomassie*100
Label	Volume (Int)	Background		Label	Volume (Int)	Background
U1	324444	306272		U1	62021747	39847020		№3	0.76862
U2	483080	464908		U2	64077335	41902608		№13	1.1095
U3	84640	66468		U3	52413191	30238464		№31	0.219813
U4	640596	622424		U4	71767435	49592708		№55	1.25507
U5	573300	555128		U5	65926979	43752252		№76	1.2688
U6	289148	270976		U6	49027859	26853132		№22	1.0091
U7	701860	683688		U7	64265715	42090988		№42	1.62431
U8	148336	130164		U8	58412211	36237484		№63	0.359197
U9	414168	395996		U9	76886171	54711444		№91	0.72379
U10	18172	0		U10	22174727	0

## Sheet: Fig.2
Dex-long Dots for final pics					HS										Dot-blots CS/HS. Means without outliers										CS
		Dot 1	Dot 2	Dot 3	Dot 4	Dot 5	Dot 6	Dot 7	Dot 8			Mean	SD									Dot 1	Dot 2	Dot 3	Dot 4	Dot 5	Dot 6	Dot 7	Dot 8				Mean	SD
	Control	0.837432	0.80106	1.05786	2.09807	0.493867	3.33642	0.296244	2.01929		C	1.36753	1.03121								Control	0.713028	2.75809	0.961359	2.45646	1.9643	1.60863	3.15417	0.76862			C	1.79808	0.940731
1 mg/kg	15 days	0.634934	0.284888	1.49572	0.864444	0.326836	0.104903	0.218638	1.75208	1 mg/kg	15	0.710305	0.617355							1 mg/kg	15 days	0.596681	1.45402	1.14066	0.997283	1.43687	0.887522	2.54159	1.1095		1 mg/kg	15	1.27052	0.584948
	30 days	0.989648	0.329841	0.793456	0.769992		0.930378		0.419704		30	0.705503	0.270557								30 days	0.891687	1.11379	0.813018	0.989336		0.701269		0.219813			30	0.788151	0.312541
	60 days	0.808662	1.04939	1.48321	1.51835			0.0732569	2.22557		60	1.19307	0.731908								60 days	0.920642	2.57084	1.20167	1.56168			3.8486	1.25507			60	1.89309	1.1157
	90 days	0.523425	0.561432	0.821451	1.01081	1.05381	2.66472	0.425336	2.12697		90	1.1485	0.814999								90 days	0.525753	1.63593	0.8316	0.976915	1.75751	1.33732	3.48427	1.2688			90	1.47726	0.907699
											DF	Sum of Squares	Mean Square	F Value	Prob>F																	DF	Sum of Squares	Mean Square	F Value	Prob>F
										Model	4	2.63231	0.65808	1.14573	0.35355																Model	4	5.03737	1.25934	1.85287	0.14388
										Error	31	17.8056	0.57437																		Error	31	21.0698	0.67967
										Total	35	20.4379																			Total	35	26.1071
		HS																				CS

## Sheet: Raw Fig.3,4,5,6
									Relative expression. RT-PCR
	Relative expression, time points
	PG									1 mg/kg										2.5 mg/kg										1 mg/kg										2.5 mg/kg
		Control 1								15 days										15 days										30 days										30 days
	Mice №	1	2	3	6	7	8	9	10	11	12	13	14	15	16	17	18	19	20	21	22	23	24	25	26	27	28	29	30	31	32	33	34	35	36	37	38	39	40	41	42	43	44	45	46	47	48	49	50
	Syndecan-1	0.403747	0.446687	0.332923	0.164433	0.131913	0.177586	0.165694	0.199101	0.1606	0.12434	0.121422	0.0746795	0.147916	0.102974	0.112626	0.13381	0.116738	0.099976	0.215895	0.147414	0.167463	0.168167	0.163285	0.223361	0.223361	0.280197	0.192459			0.136168									0.360584					0.349942				0.200959
	Syndecan-3	1.40614	2.86519	1.56233	2.2866	1.50706	3.38977	4.99404	2.85117	6.12978	3.36663	3.41902	1.48803	3.39763	2.79988	4.63981	1.01502	4.98215	2.23081	5.82816	0.585063	3.25116	3.1509	3.32877	6.18216	6.18216	0.829247	4.55559			1.00101									0.717114					5.10663				2.52728
	Glypican-1	0.754342	0.763052	0.736017	0.93335	0.955591	1.14622	1.37324	1.2365	1.77015	1.01943	0.801761	0.493277	0.786104	0.642709	0.999535	0.673334	0.957474	0.592124	1.77936	0.3551	0.872228	0.995767	1.14706	1.43644	1.43644	0.399455	1.31681			0.408357									0.447062					1.14986				0.658174
	Perlecan	0.0226061	0.0449538	0.0170721	0.0150516	0.0117386	0.0214052	0.0679483	0.0212944	0.0688245	0.0341207	0.040979	0.00557782	0.024535	0.01459	0.0497729	0.0141778	0.0660864	0.00639867	0.08951	0.0306034	0.0272332	0.0197566	0.0167979	0.066106	0.066106	0.0109822	0.0206913			0.00668576									0.0107516					0.0193571				0.0248424
	Decorin	15.052	7.47378	15.8555	29.0658	4.30317	3.30784	15.4332	7.0243	11.2745	14.1742	29.5139	23.9666	18.891	18.8603	27.0436	16.7075	12.892	14.3225	4.94078	11.1785	13.8748	9.92126	17.4124	7.32282	7.32282	16.5746	22.2444			17.0134									20.5948					20.3675				22.978
	Biglycan	0.404042	0.606059	0.29222	0.627845	0.330198	0.533508	0.484213	0.293821	0.520827	0.463519	0.530029	0.328234	0.607886	0.28783	0.610945	0.339815	0.645091	0.376923	0.642833	0.242789	0.458364	0.591846	0.53052	0.763085	0.763085	0.494452	1.03008			0.383466									0.385815					0.876407				0.308654
	Lumican	0.018937	0.0423634	0.0164307	0.0203587	0.00878624	0.0188923	0.034551	0.0154008	0.0176807	0.0163754	0.0148084	0.00494655	0.021192	0.0147127	0.0131814	0.0085265	0.0102649	0.0106407	0.0435551	0.00713572	0.0325794	0.0275974	0.0304162	0.0629977	0.0629977	0.0216359	0.0422898			0.0139997									0.0425881					0.0529883				0.017155
	Brevican	7.8599	7.85842	7.53151	6.4856	5.64882	6.88715	7.85611	7.15844	9.75445	5.57589	6.94929	3.66368	6.81588	5.35203	7.83955	4.55917	7.19011	4.74497	12.5508	2.58912	9.53031	9.38521	8.85973	16.2194	16.2194	7.21163	15.4611			5.94955									15.3876					20.2284				11.6838
	Neurocan	1.24114	1.40504	1.42271	1.44041	1.0146	2.91172	5.3538	3.68231	7.52653	3.46871	3.13556	1.01612	2.79874	1.96873	3.60223	0.707084	3.7545	1.39406	6.84139	0.743069	2.39922	2.74275	3.55539	7.76701	7.76701	0.575869	3.81147			0.36271									0.426949					2.87013				1.14974
	Aggrecan	0.0785062	0.0717704	0.0582565	0.0718964	0.0391033	0.0846664	0.0842613	0.0919968	0.0469539	0.0296801	0.0514579	0.034404	0.063232	0.0478765	0.0423705	0.0589079	0.0577319	0.0498736	0.0668952	0.178701	0.0690405	0.0583408	0.0487357	0.0495908	0.0495908	0.0636995	0.0666808			0.0888478									0.076394					0.0525615				0.0883341
	Versican	0.0756509	0.0997667	0.0641892	0.116348	0.0446688	0.187641	0.234866	0.162306	0.348769	0.178474	0.258304	0.0832844	0.218951	0.106177	0.188219	0.0574802	0.2444	0.0732603	0.228695	0.118453	0.156108	0.167453	0.135577	0.172316	0.172316	0.0684791	0.260109			0.110063									0.110492					0.401676				0.203503
	NG2	0.822583	1.11419	0.89903	0.432054	0.400831	0.548423	0.865486	0.526304	0.857255	0.533988	0.546402	0.258215	0.520986	0.512069	0.456366	0.444638	0.447617	0.406051	1.03064	0.287514	0.640642	0.434949	0.758851	0.83704	0.83704	0.478257	0.717584			0.336472									0.661783					0.788879				0.420483
	CSPG5	115.568	92.9409	117.395	80.1807	82.9062	124.204	94.7275	86.018	73.9431	78.6388	91.6607	68.7138	90.6478	70.1563	94.628	82.1913	100.574	88.9605	85.1671	114.717	89.2234	93.9349	105.889	106.409	106.409	79.9801	108.449			81.8513									149.638					109.271				77.8987
	CD44	0.19207	0.217181	0.139465	0.263397	0.184541	0.446962	0.453705	0.310777	0.624719	0.883383	0.526548	0.292563	0.6055	1.0597	1.48964	0.132018	1.27546	0.677122	0.546904	0.165816	0.741375	0.453302	0.358522	0.382226	0.382226	0.221985	0.723302			0.0823221									0.142306					1.00055				0.27363
	PTPRZ1	2.16578	4.78463	1.49222	7.01592	3.07061	12.0197	15.8666	5.49642	27.9827	13.7458	16.6385	3.62739	14.0007	9.05584	20.7177	1.74612	26.2392	6.29757	23.2736	0.665135	7.521	8.61212	8.86305	18.2447	18.2447	2.15288	26.3552			0.73598									0.692794					24.951				1.76634
	Enz									1 mg/kg										2.5 mg/kg										1 mg/kg										2.5 mg/kg
		Control 1								15 days										15 days										30 days										30 days
	Mice №	1	2	3	6	7	8	9	10	11	12	13	14	15	16	17	18	19	20	21	22	23	24	25	26	27	28	29	30	31	32	33	34	35	36	37	38	39	40	41	42	43	44	45	46	47	48	49	50
	EXT1	3.08924	1.6369	3.57524	2.39604	2.67721	3.9262	3.19242	3.73961	3.89918	3.11693	3.99836	2.54997	4.0373	2.62803	4.79046	1.8888	4.43765	3.12851	4.80089	1.96958	3.02111	3.80449	3.89639	5.45154	5.45154	2.9387	4.48372			1.8888									2.78481					5.94491				2.307
	EXT2	3.06512	3.81917	2.93167	3.87905	3.55338	3.9008	4.08779	3.7144	5.2659	3.39672	4.37896	2.43327	4.50414	2.88155	4.65726	1.9991	5.15861	2.52159	5.57071	1.2421	3.99525	3.86448	4.08694	6.01216	6.01216	3.14869	5.59552			1.86423									3.84666					5.74843				3.06427
	NDST1	1.04634	1.54755	0.974544	1.41355	1.02723	2.40342	3.52106	2.35631	5.00935	2.69411	2.63471	0.914664	2.52141	1.90199	3.70185	0.642496	4.539	1.40329	5.41982	0.455612	2.21435	2.01954	2.47478	5.05063	5.05063	0.59465	4.78217			0.722536									0.460596					3.02296				0.991711
	NDST2	1.81053	1.98696	1.77565	1.74682	1.65948	1.75994	1.81028	1.6038	1.91507	1.34735	1.69286	1.00267	1.82653	1.35563	1.92502	1.15004	2.18673	1.42644	2.38461	1.00146	1.47725	1.78503	1.55888	2.29347	2.29347	1.25539	2.46448			1.11475									1.72149					1.77715				1.1505
	GLCE	0.503017	0.538506	0.379196	0.901126	0.572237	1.23736	1.34833	0.8871	2.55919	1.85045	1.72708	0.818455	1.6749	1.02169	2.21372	0.324154	2.1432	0.834179	2.81269	0.254795	1.3207	1.32359	1.19747	2.17619	2.17619	0.593139	1.94748			0.315965									0.204941					1.96008				0.329289
	2OST1	1.46803	0.99794	1.27344	1.8503	1.72056	3.06299	2.54386	2.03187	3.09873	3.32119	3.03064	1.70139	3.20537	1.97903	3.51231	1.08136	3.49041	1.94942	4.29879	0.732939	2.45758	2.38228	2.57293	3.42397	3.42397	1.3904	2.99087			0.927272									1.30915					4.22424				1.49778
	3OST1	1.92811	2.02031	1.63746	2.15262	2.66757	1.91736	1.81386	2.32044	2.86908	2.17386	2.77272	1.88511	2.5034	1.61555	2.90939	1.6349	2.75431	1.7102	3.07675	2.40386	2.2372	2.38951	1.72868	2.46225	2.46225	2.16081	2.452			2.37165									2.45814					2.63561				1.54634
	3OST2	0.0166961	0.00885458	0.00824374	0.00799445	0.00604133	0.0119685	0.0114221	0.0121608	0.0134533	0.00725128	0.00624473	0.00794409	0.0088403	0.00773787	0.0100752	0.0091785	0.0070643	0.00925236	0.00863996	0.00804861	0.0138215	0.00916264	0.00790645	0.0108198	0.0108198	0.00877874	0.00826219			0.0151903									0.0200428					0.0297357				0.0127662
	6OST1	4.66053	4.59713	4.79151	4.81631	4.14919	5.64517	5.0565	4.14249	5.25292	3.71225	4.84514	2.45037	4.66614	3.83468	5.80912	3.51429	5.81844	3.3709	6.53296	2.78102	5.56271	4.41592	4.74833	6.54867	6.54867	3.18598	6.80631			3.3615									4.81873					6.89984				3.1693
	6OST2	0.337324	0.277492	0.343688	0.176163	0.119621	0.215648	0.192895	0.0731944	0.106236	0.0606267	0.0841416	0.0372043	0.0758293	0.106248	0.0773562	0.118322	0.034507	0.0448159	0.182657	0.0949502	0.354048	0.0924755	0.246118	0.170873	0.170873	0.101602	0.166899			0.32952									1.48398					2.30617				0.489486
	SULF1	0.077959	0.136487	0.0934164	0.148804	0.105958	0.269496	0.25193	0.195432	0.456983	0.330586	0.410913	0.144272	0.33679	0.241517	0.645405	0.0537657	0.567278	0.14785	0.503719	0.0187665	0.250788	0.269503	0.171851	0.323581	0.323581	0.099132	0.419683			0.100045									0.0444113					0.476805				0.100315
	SULF2	0.350287	0.443449	0.328977	0.493014	0.321517	0.576385	0.842627	0.493316	1.19238	0.718063	0.855068	0.3441	0.758148	0.507978	0.931468	0.213572	1.27796	0.422884	1.23835	0.308568	0.557946	0.633441	0.677389	1.07422	1.07422	0.211558	1.26704			0.53227									0.161313					0.954452				0.469999
	HPSE	0.140651	0.35725	0.0739334	0.0495684	0.0410785	0.151813	0.0230477	0.17594	0.0512474	0.10214	0.036497	0.0340218	0.0961401	0.135643	0.0754009	0.0741137	0.0712506	0.0747287	0.0588516	0.289995	0.108	0.0696325	0.0770816	0.106158	0.106158	0.135482	0.0276461			0.0845104									0.253287					0.109434				0.0664989
	GR									1 mg/kg										2.5 mg/kg										1 mg/kg										2.5 mg/kg
		Control 1								15 days										15 days										30 days										30 days
	Mice №	1	2	3	6	7	8	9	10	11	12	13	14	15	16	17	18	19	20	21	22	23	24	25	26	27	28	29	30	31	32	33	34	35	36	37	38	39	40	41	42	43	44	45	46	47	48	49	50
	GR	8.58862	9.40395	6.23621	7.70852	4.29723	11.5641	14.2082	10.2636	15.8638	12.5311	16.8605	7.03102	13.7011	9.76404	15.2457	3.37076	16.749	7.36942	20.9813	3.09956	8.09202	8.037	8.84647	12.1323	12.1323	5.07932	13.7428			2.95017									2.56109					15.5842				5.93071
	Combined doses
	PG								PG
	Mice №	Control 1	15 days	30 days	60 days	90 days			Syndecan-1							Glypican-1							Decorin							Lumican							Neurocan							Versican
	Syndecan-1	0.252761	0.156668	0.261913	0.288006	0.243967
	Syndecan-3	2.60779	3.54537	2.33801	3.45752	1.58827				DF	Sum of Squares	Mean Square	F Value	Prob>F			DF	Sum of Squares	Mean Square	F Value	Prob>F			DF	Sum of Squares	Mean Square	F Value	Prob>F			DF	Sum of Squares	Mean Square	F Value	Prob>F			DF	Sum of Squares	Mean Square	F Value	Prob>F			DF	Sum of Squares	Mean Square	F Value	Prob>F
	Glypican-1	0.98729	0.972345	0.665862	0.990763	0.529014			Model	4	0.11169	0.02792	2.89378	0.03517		Model	4	1.34737	0.33684	2.31338	0.07564		Model	4	405.256	101.314	2.23611	0.08382		Model	4	0.00485	0.00121	1.96146	0.12075		Model	4	37.7898	9.44744	2.53129	0.05667		Model	4	0.14114	0.03529	2.76828	0.04146
	Perlecan	0.0277588	0.0354131	0.0154092	0.0375123	0.020379			Error	37	0.35702	0.00965				Error	37	5.38741	0.14561				Error	37	1676.4	45.3081				Error	37	0.02285	0.000617591				Error	37	138.094	3.73226				Error	37	0.47161	0.01275
	Decorin	12.1895	15.7073	20.2384	22.7315	18.7119			Total	41	0.46871					Total	41	6.73478					Total	41	2081.66					Total	41	0.0277					Total	41	175.883					Total	41	0.61275
	Biglycan	0.446488	0.538324	0.488586	0.642109	0.593987
	Lumican	0.021965	0.0243965	0.0316828	0.0606546	0.0274279				15d	30d	60d	90d																																15d	30d	60d	90d
	Brevican	7.16074	8.44588	13.3124	13.599	8.55529			control	t(41)=-2,32, p = 0,03	t(41)=0,15, p = 0,88	t(41)=0,59, p = 0,56	t(41)=-0,17, p = 0,86																															control	t(41)=0,99, p = 0,33	t(41)=1,2, p = 0,24	t(41)=3,13, p = 0,02619	t(41)=0,36, p = 0,72
	Neurocan	2.30897	3.45134	1.20238	2.21728	1.12391
	Aggrecan	0.0725572	0.0596718	0.0765343	0.145691	0.0760679
	Versican	0.12318	0.170359	0.206434	0.339871	0.14413			Syndecan-3							Perlecan							Biglycan							Brevican							Aggrecan							NG2
	NG2	0.701112	0.579269	0.551904	0.750809	0.416325
	CSPG5	99.2426	91.0681	104.665	84.1185	99.3753				DF	Sum of Squares	Mean Square	F Value	Prob>F			DF	Sum of Squares	Mean Square	F Value	Prob>F			DF	Sum of Squares	Mean Square	F Value	Prob>F			DF	Sum of Squares	Mean Square	F Value	Prob>F			DF	Sum of Squares	Mean Square	F Value	Prob>F			DF	Sum of Squares	Mean Square	F Value	Prob>F
	CD44	0.276012	0.60749	0.374703	0.361319	0.637209			Model	4	23.1351	5.78378	2.09048	0.10172		Model	4	0.00232	0.000579856	0.96954	0.4358		Model	4	0.14174	0.03544	0.46071	0.76402		Model	4	192.004	48.0011	2.24243	0.08312		Model	4	0.02451	0.00613	5.26795	0.00184		Model	4	0.4213	0.10533	1.54336	0.20988
	PTPRZ1	6.48899	13.3676	7.03654	10.7189	8.64964			Error	37	102.369	2.76672				Error	37	0.02213	0.000598075				Error	37	2.84588	0.07692				Error	37	792.016	21.4059				Error	37	0.04304	0.00116				Error	37	2.52504	0.06824
									Total	41	125.504					Total	41	0.02445					Total	41	2.98763					Total	41	984.021					Total	41	0.06756					Total	41	2.94634
	Enz																																					15d	30d	60d	90d
																																					control	t(41)=-0,9, p = 0,38	t(41)=0,19, p = 0,85	t(41)=3,5, p = 0,001	t(41)=0,2, p = 0,84
	Mice №	Control 1	15 days	30 days	60 days	90 days
	EXT1	3.02911	3.69964	3.23138	2.26198	3.13921
	EXT2	3.61892	4.03816	3.6309	3.59632	2.70262
	NDST1	1.78625	2.84342	1.29945	2.20606	1.52291
	NDST2	1.76918	1.70223	1.44097	1.4484	1.42896
	GLCE	0.795859	1.5247	0.702569	0.958909	1.06727
	2OST1	1.86862	2.63387	1.98961	1.84804	2.05854
	3OST1	2.05722	2.32641	2.25293	1.83517	2.3248
	3OST2	0.0104227	0.00912114	0.0194337	0.0344262	0.0177178
	6OST1	4.73235	4.75815	4.56234	5.27123	4.27106
	6OST2	0.217003	0.12241	1.15229	1.4313	0.52712
	SULF1	0.159935	0.30084	0.180394	0.242979	0.269803			Enz
	SULF2	0.481196	0.750754	0.529509	0.73334	0.527653
	HPSE	0.12666	0.0910625	0.128432	0.0789495	0.122779			Ext1							Ndst1							Glce							Hs3St1							Hs6St1							Sulf1
										DF	Sum of Squares	Mean Square	F Value	Prob>F			DF	Sum of Squares	Mean Square	F Value	Prob>F			DF	Sum of Squares	Mean Square	F Value	Prob>F			DF	Sum of Squares	Mean Square	F Value	Prob>F			DF	Sum of Squares	Mean Square	F Value	Prob>F			DF	Sum of Squares	Mean Square	F Value	Prob>F
	GR								Model	4	8.13091	2.03273	1.51927	0.21661		Model	4	15.6802	3.92005	1.72389	0.16546		Model	4	4.63401	1.1585	1.83931	0.14201		Model	4	1.10069	0.27517	1.13671	0.35436		Model	4	2.74131	0.68533	0.38498	0.81795		Model	4	0.13618	0.03405	0.95956	0.44111
									Error	37	49.5048	1.33797				Error	37	84.1361	2.27395				Error	37	23.3048	0.62986				Error	37	8.95686	0.24208				Error	37	65.8653	1.78014				Error	37	1.31277	0.03548
	Mice №	Control 1	15 days	30 days	60 days	90 days			Total	41	57.6357					Total	41	99.8163					Total	41	27.9388					Total	41	10.0576					Total	41	68.6066					Total	41	1.44895
	GR	9.03381	11.0858	6.75655	8.09276	5.85573
									Ext2							Ndst2							Hs2St1							Hs3St2							Hs6St2							Sulf2
										DF	Sum of Squares	Mean Square	F Value	Prob>F			DF	Sum of Squares	Mean Square	F Value	Prob>F			DF	Sum of Squares	Mean Square	F Value	Prob>F			DF	Sum of Squares	Mean Square	F Value	Prob>F			DF	Sum of Squares	Mean Square	F Value	Prob>F			DF	Sum of Squares	Mean Square	F Value	Prob>F
									Model	4	9.16522	2.2913	1.14093	0.35249		Model	4	0.80797	0.20199	1.10999	0.36644		Model	4	5.13594	1.28399	1.21791	0.31978		Model	4	0.00244	0.00060921	12.3674	<0.0001		Model	4	8.32377	2.08094	9.39928	<0.0001		Model	4	0.60684	0.15171	1.30843	0.28482
									Error	37	74.3065	2.00828				Error	37	6.73317	0.18198				Error	37	39.0073	1.05425				Error	37	0.00182	4.92594e-05				Error	37	8.19157	0.22139				Error	37	4.29006	0.11595
									Total	41	83.4717					Total	41	7.54114					Total	41	44.1433					Total	41	0.00426					Total	41	16.5153					Total	41	4.8969
																															15d	30d	60d	90d				15d	30d	60d	90d
																														control	t(41)=-0,44, p = 0,66	t(41)=2,1, p = 0,04	t(41)=5,6, p = 0,000154	t(41)=2, p = 0,052			control	t(41)=-0,48, p = 0,64	t(41)=3,25, p = 0,0025	t(41)=4,21, p = 0,000154	t(41)=1,27, p = 0,21
									Benjamini-Hochberg correction
									Syndecan-1
										p-value	ɑ/m	i	ɑ B-H	p adj
									Control - 15d	0.03	0.0125	1	0.0125	0.12
									Versican
										p-value	ɑ/m	i	ɑ B-H	p adj
									Control - 15d	0.02619	0.0125	1	0.0125	0.10476
									Aggrecan
										p-value	ɑ/m	i	ɑ B-H	p adj
									Control - 15d	0.00123	0.0125	1	0.0125	0.00492
									Hs3St2
									Control - 30d	0.04292	0.0125	1	0.0125	0.17168
									Control - 60d	0.000154	0.0125	1	0.0125	0.000616
									Hs6St2
									Control - 30d	0.000154	0.0125	2	0.025	0.000308
									Control - 60d	0.0025	0.0125	1	0.0125	0.01
[truncated: 40 more columns]

## Sheet: Fig.5
									GR mRNA levels. RT-PCR. Means without outliers
	Mean
		GR
	Control	9.03
	15 day	11.09
	30 day	6.76
	60 day	8.09
	90 day	5.86
									DF	Sum of Squares	Mean Square	F Value	Prob>F
								Model	4	174.631	43.6577	1.63593	0.18583
								Error	37	987.411	26.6868
								Total	41	1162.04

## Sheet: Raw Fig.5bc
16.09.22 GR 199 sec WB 1						16.09.22 GAPDH 200 sec WB 1							GR/GAPDH			Raw data. Western-blotting GR
Lane	Band No.	Adj. Volume (Int)				Lane	Band No.	Adj. Volume (Int)				№10	0.62921
1	1	1772991				1	1	2817804			1 mg/kg	№20	0.653028
1	2	180213				2	1	2226888				№40	0.644674
2	1	1454220				3	1	2373048				№60	1.21021
2	2	132444				4	1	2785704				№80	0.66292
3	1	1529842				5	1	2850532			2.5 mg/kg	№28	0.798149
3	2	83258				6	1	2641788				№48	0.223671
4	1	3371284				7	1	3392493				№67	0.593681
4	2	34732				8	1	4070939				№83	0.613507
5	1	1889676				9	1	4251003
5	2	91044
6	1	2108540
6	2	142625
7	1	758802
7	2	39204
8	1	2416840
8	2	130832
9	1	2608019
9	2	74666
2022 11 10 WD GR6.1sec						2022 10 11 WD GAPDH_1.0sec							GR/GAPDH
Lane	Band No.	Adj. Volume (Int)				Lane	Band No.	Adj. Volume (Int)
1	1	3648606				1	1	4707585				№9	0.775048
1	2	143208				2	1	4104170			0,1 mg/kg	№19	0.949105
2	1	3895287				3	1	3503084				№39	1.27621
2	2	305943				4	1	2735104				№58	0.646378
3	1	4470688				5	1	3445216				№79	0.991241
3	2	134496				6	1	4492182			1 mg/kg	№29	1.83408
4	1	1767912				7	1	3933018				№47	0.994114
4	2	339796				8	1	4490108				№68	2.09889
5	1	3415040				9	1	4520428				№81	1.72325
5	2	113888
6	1	8239008
6	2	327674
7	1	3909867
7	2	211380
8	1	9424260
8	2	175140
9	1	7789848
9	2	318560
2022 09 27 WB 3 GR 60 sec						2022 09 27 WB 3 GAPDH 60 sec							GR/GAPDH
Lane	Band No.	Adj. Volume (Int)				Lane	Band No.	Adj. Volume (Int)
1	1	515402				1	1	641568				№8	0.803347
1	2	8648				2	1	779004			1 mg/kg	№18	0.679486
2	1	529322				3	1	535091				№37	0.381815
2	2	8732				4	1	368662				№58	0.116855
3	1	204306				5	1	745439				№78	1.39136
3	2	10438				6	1	551344			2.5 mg/kg	№27	0.937241
4	1	43080				7	1	538160				№47	0.192504
4	2	4760				8	1	675988				№66	0.902562
5	1	1037172				9	1	1223898				№90	0.199723
5	2	14402
6	1	516742
6	2	11581
7	1	103598
7	2	3774
8	1	610121
8	2	14391
9	1	244440
9	2	6600
2022-09-30 GR 4 80 sec						2022-09-30 GAPDH 4 60 sec							GR/GAPDH
Lane	Band No.	Adj. Volume (Int)				Lane	Band No.	Adj. Volume (Int)
1	1	618560				1	1	2172346				№7	0.284743
1	2	19480				2	1	2327242			1 mg/kg	№17	0.242327
2	1	563954				3	1	1791910				№36	0.143766
2	2	9805				4	1	1173060				№57	0.116263
3	1	257616				5	1	2413510				№77	0.788627
3	2	17424				6	1	1912122			2.5 mg/kg	№26	0.394544
4	1	136383				7	1	1808800				№46	0.129188
4	2	6123				8	1	2255616				№65	0.627511
5	1	1903360				9	1	3441964				№89	0.131339
5	2	29320
6	1	754416
6	2	18720
7	1	233676
7	2	12744
8	1	1415424
8	2	15238
9	1	452064
9	2	19168
23.09.22 GR 60 sec WB 5						23.09.22 GAPDH 60 sec WB 5							GR/GAPDH
Lane	Band No.	Adj. Volume (Int)				Lane	Band No.	Adj. Volume (Int)
1	1	1834053				1	1	12163074				№6	0.150789
1	2	74538				2	1	7558221			1 mg/kg	№16	0.0989446
2	1	747845				3	1	5576610				№33	0.137196
2	2	15330				4	1	4868430				№52	0.249647
3	1	765090				5	1	7718502				№72	0.0714626
3	2	27240				6	1	6310080			2.5 mg/kg	№25	0.126507
4	1	1215390				7	1	4702620				№46	0.0834428
4	2	28020				8	1	5684040				№69	0.065438
5	1	551584				9	1	7673655				№88	0.0797041
5	2	88736
6	1	798270
6	2	36720
7	1	392400
7	2	17430
8	1	371952
8	2	16227
9	1	611622
9	2	19206
2022 09 27 GR 70 sec WB 6						2022 09 27 GAPDH 60 sec WB 6							GR/GAPDH
Lane	Band No.	Adj. Volume (Int)				Lane	Band No.	Adj. Volume (Int)
1	1	1001556				1	1	5476480				№5	0.182883
1	2	66600				2	1	5590655			1 mg/kg	№15	0.166691
2	1	931910				3	1	5986748				№34	0.157548
2	2	69090				4	1	5922705				№53	0.134555
3	1	943200				5	1	5975496				№73	0.12875
3	2	24510				6	1	5217760			2.5 mg/kg	№24	0.144117
4	1	796928				7	1	5503968				№45	0.162885
4	2	46336				8	1	5507808				№61	0.204051
5	1	769344				9	1	2992680				№85	0.207666
5	2	57312
6	1	751968
6	2	14432
7	1	896512
7	2	18816
8	1	1123872
8	2	20704
9	1	621478
9	2	13448
2022 11 30 WB 7 GR povtor_6.1sec						2022 11 30 WB 7 GAPDH_1.0sec							GR/GAPDH
Lane	Band No.	Adj. Volume (Int)				Lane	Band No.	Adj. Volume (Int)
1	1	3110961				1	1	3274100				№4	0.950173
1	2	20482				2	1	1085172			1 mg/kg	№14	0.16284
2	1	176709				3	1	2387455				№38	1.25068
2	2	1599				4	1	2488640				№56	1.67464
3	1	2985939				5	1	2773164				№74	1.59747
3	2	37719				6	1	2420964			2.5 mg/kg	№23	0.636551
4	1	4167569				7	1	1730294				№50	1.39217
4	2	23199				8	1	1708194				№70	1.2117
5	1	4430052				9	1	1988400				№89	0.571542
5	2	71712
6	1	1541067
6	2	24750
7	1	2408868
7	2	33066
8	1	2069826
8	2	38247
9	1	1136455
9	2	29230
2022 12 01 WB 8 GR_30sec						2022 12 01 WB 8 GAPDH_1sec							GR/GAPDH
Lane	Band No.	Adj. Volume (Int)				Lane	Band No.	Adj. Volume (Int)
1	1	2216256				1	1	1279760				№3	1.73177
1	2	186900				2	1	1277073			1 mg/kg	№13	1.42857
2	1	1824384				3	1	1247616				№31	1.17183
2	2	109088				4	1	871182				№55	1.72175
3	1	1461996				5	1	1474560				№76	0.720203
3	2	31392				6	1	1310148			2.5 mg/kg	№22	0.27846
4	1	1499960				7	1	356913				№42	1.22445
4	2	300300				8	1	1414422				№63	1.88128
5	1	1061982				9	1	1794900				№91	1.8524
5	2	340822
6	1	3452256
6	2	364824
7	1	437022
7	2	23328
8	1	2660920
8	2	102200
9	1	3324867
9	2	235677
Final WBs
2022-10-14 GR final set 1 140 sec						2022-10-14 GAPDH final set 1 120 sec							GR/GAPDH
Lane	Band No.	Adj. Volume (Int)				Lane	Band No.	Adj. Volume (Int)
1	1	820697				1	1	1733154				№10	0.473528
1	2	20008				2	1	1275318			1 mg/kg	№20	0.556633
2	1	709884				3	1	2138940				№40	0.134842
2	2	16668				4	1	2468130				№60	0.737395
3	1	288420				5	1	2589542				№80	0.270413
3	2	15609				6	1	3144116			2.5 mg/kg	№28	0.300012
4	1	1819986				7	1	1031884				№48	0.754864
4	2	13906				8	1	1818861				№67	0.417875
5	1	700245				9	1	2694528				№83	0.285696
5	2	25340
6	1	943274
6	2	16644
7	1	778932
7	2	10494
8	1	760056
8	2	19899
9	1	769816
9	2	11029
2022-10-14 GR final set 2 140 sec						2022-10-14 GAPDH final set 2 120 sec							GR/GAPDH
Lane	Band No.	Adj. Volume (Int)				Lane	Band No.	Adj. Volume (Int)
1	1	641025				1	1	1671882				№9	0.383415
1	2	14487				2	1	673295			1 mg/kg	№19	0.657897
2	1	442959				3	1	720562				№39	0.283327
2	2	7590				4	1	220885				№58	0.273808
3	1	204155				5	1	1478560				№79	0.831782
3	2	9450				6	1	1503584			2.5 mg/kg	№29	0.612195
4	1	60480				7	1	645152				№47	0.460806
4	2	12530				8	1	947808				№68	0.4493
5	1	1229840				9	1	985199				№81	0.784203
5	2	11200
6	1	920486
6	2	3293
7	1	297290
7	2	12495
8	1	425850
8	2	24038
9	1	772596
9	2	10872
														Raw data. Dot-blots GR
Dot-blot #1
GR				GAPDH					GR/GAPDH
Label	Volume (Int)	Background		Label	Volume (Int)	Background
U1	1041736	834892		U1	526388	366148			2.2802			Repeat 1	Repeat 2	Repeat 3			Mean of repeats
U2	801944	595100		U2	625628	465388			1.27872		№10	2.05537	1.30451	0.737968		№10	1.36595
U3	878276	671432		U3	1182792	1022552			0.656624		№20	1.57143	0.861172	0.884284		№20	1.10563
U4	1208832	1001988		U4	784168	623928			1.60594		№40	0.602461	0.343199	0.379413		№40	0.441691
U5	676408	469564		U5	784116	623876			0.752656		№60	1.39303	0.815624	0.468346		№60	0.892333
U6	926580	719736		U6	1047436	887196			0.811248		№80	1.48141	1.2794	0.957649		№80	1.23949
U7	739612	532768		U7	1210880	1050640			0.507089		№28	1.30817	1.26919	0.715308		№28	1.09756
U8	462972	256128		U8	1293404	1133164			0.226029		№48	0.889608	0.538362	0.447289		№48	0.625086
U9	557828	350984		U9	1423264	1263024			0.277892		№67	0.798885	0.339934	0.496291		№67	0.545036
U10	1153772	946928		U10	840636	680396			1.39173		№83	0.724549	0.589444	0.485591		№83	0.599861
U11	856100	649256		U11	1046284	886044			0.732758
U12	832136	625292		U12	1745272	1585032			0.394498
U13	2036740	1829896		U13	1388580	1228340			1.48973
U14	1916556	1709712		U14	1508424	1348184			1.26816
U15	1882896	1676052		U15	1968452	1808212			0.926911
U16	2032872	1826028		U16	1564932	1404692			1.29995
U17	2102768	1895924		U17	1667000	1506760			1.25828
U18	1621028	1414184		U18	2257532	2097292			0.67429
U19	782344	575500		U19	879240	719000			0.800417
U20	531680	324836		U20	964700	804460			0.403794
U21	590736	383892		U21	1286108	1125868			0.340974
U22	631420	424576		U22	786240	626000			0.678236
U23	299936	93092		U23	825884	665644			0.139853
U24	501132	294288		U24	981992	821752			0.358123
U25	1240184	1033340		U25	1703552	1543312			0.66956
U26	1057628	850784		U26	1776376	1616136			0.526431
U27	796808	589964		U27	1611768	1451528			0.406443
U28	30956	-175888		U28	34612	-125628
U29	476232	400284		U29	30976	-10076
U30	75948			U30	41052
Dot-blot #3
GR				GAPDH					GR/GAPDH
Label	Volume (Int)	Background		Label	Volume (Int)	Background
U1	374496	334700		U1	489712	436944			0.76			Group 1	Group 2	Group 3			Repeat 1	Repeat 2	Repeat 3			Mean of repeats
U2	373328	333532		U2	557160	504392			0.66		№8	0.76	1.5	1.55		№8	0.76	1.5	1.55		№8	1.27
U3	242148	202352		U3	233224	180456			1.12		№18	0.66	1.1	1.9		№18	0.66	1.1	1.9		№18	1.22
U4	866164	826368		U4	264080	211312			3.91		№27	1.12	2.26	0.51		№37	3.91	1.8	0.42		№37	2.04333
U5	907836	868040		U5	281772	229004			3.79		№37	3.91	1.8	0.42		№58	4.29	3.33	2.4		№58	3.34
U6	583856	544060		U6	179352	126584			4.29		№47	3.79	1.36	2.01		№78	1.2	1.8	3.77		№78	2.25667
U7	125000	85204		U7	136892	84124			1.01		№58	4.29	3.33	2.4		№27	1.12	2.26	0.51		№27	1.29667
U8	106896	67100		U8	108712	55944			1.2		№66	1.01	2.23	1.37		№47	3.79	1.36	2.01		№47	2.38667
U9	120616	80820		U9	122124	69356			1.16		№78	1.2	1.8	3.77		№66	1.01	2.23	1.37		№66	1.53667
U10	239540	199744		U10	214236	161468			1.23		№90	1.16	2	5.33		№90	1.16	2	5.33		№90	2.83
U11	205296	165500		U11	162332	109564			1.5
U12	204076	164280		U12	203452	150684			1.1
U13	333728	293932		U13	182624	129856			2.26
U14	339196	299400		U14	218472	165704			1.8
U15	200800	161004		U15	170728	117960			1.36
U16	434456	394660		U16	171136	118368			3.33
U17	456356	416560		U17	239156	186388			2.23
U18	312548	272752		U18	204476	151708			1.8
U19	258416	218620		U19	158536	105768			2
U20	299436	259640		U20	159464	106696			2.4
U21	206844	167048		U21	160240	107472			1.55
U22	519336	479540		U22	309820	257052			1.9
U23	192040	152244		U23	346848	294080			0.51
U24	150472	110676		U24	311228	258460			0.42
U25	162064	122268		U25	113508	60740			2.01
U26	266684	226888		U26	146112	93344			2.4
U27	148320	108524		U27	131844	79076			1.37
U28	244696	204900		U28	107088	54320			3.77
U29	315424	275628		U29	104472	51704			5.33
U30	184348	144552		U30	73040	20272			7.1
U31	39796			U31	52768
Dot-blot #5
GR				GAPDH					GR/GAPDH
Label	Volume (Int)	Background		Label	Volume (Int)	Background
U1	623920	526468		U1	319404	281940			1.86731			Group 1	Group 2	Group 3			Repeat 1	Repeat 2	Repeat 3			Mean of repeats
U2	502184	404732		U2	337404	299940			1.34938		№6	1.86731	3.34044	1.88071		№6	1.86731	3.34044	1.88071		№6	2.36282
U3	558404	460952		U3	372420	334956			1.37616		№16	1.34938	2.66861	0.313092		№16	1.34938	2.66861	0.313092		№16	1.44369
U4	374080	276628		U4	342108	304644			0.908037		№25	1.37616	1.21572	1.58316		№33	0.908037	3.21015	0.951843		№33	1.69001
U5	364000	266548		U5	464796	427332			0.623749		№33	0.908037	3.21015	0.951843		№52	1.41617	1.22509	3.16186		№52	1.93437
U6	451652	354200		U6	287576	250112			1.41617		№46	0.623749	2.54959	0.940273		№72	2.3361	2.43473	0.393274		№72	1.72137
U7	700620	603168		U7	384668	347204			1.73722		№52	1.41617	1.22509	3.16186		№25	1.37616	1.21572	1.58316		№25	1.39168
U8	689756	592304		U8	291008	253544			2.3361		№69	1.73722	4.03465	2.39625		№46	0.623749	2.54959	0.940273		№46	1.37121
U9	954568	857116		U9	268264	230800			3.71367		№72	2.3361	2.43473	0.393274		№69	1.73722	4.03465	2.39625		№69	2.7227
U10	367996	270544		U10	245720	208256			1.29909		№88	3.71367	0.899187	2.86009		№88	3.71367	0.899187	2.86009		№88	2.49098
U11	785208	687756		U11	243352	205888			3.34044
U12	483440	385988		U12	182104	144640			2.66861
U13	586684	489232		U13	439884	402420			1.21572
U14	1520332	1422880		U14	480708	443244			3.21015
U15	756532	659080		U15	295968	258504			2.54959
U16	499384	401932		U16	365548	328084			1.22509
U17	1779288	1681836		U17	454312	416848			4.03465
U18	694156	596704		U18	282544	245080			2.43473
U19	296568	199116		U19	258904	221440			0.899187
U20	1034984	937532		U20	426048	388584			2.41269
U21	468064	370612		U21	234524	197060			1.88071
U22	172604	75152		U22	277496	240032			0.313092
U23	559240	461788		U23	329152	291688			1.58316
U24	342620	245168		U24	295036	257572			0.951843
U25	502736	405284		U25	468492	431028			0.940273
U26	1110260	1012808		U26	357784	320320			3.16186
U27	733244	635792		U27	302792	265328			2.39625
U28	304220	206768		U28	563224	525760			0.393274
U29	1199080	1101628		U29	422636	385172			2.86009
U30	783348	685896		U30	419040	381576			1.79753
U31	97452			U31	37464
Dot-blot #6
GR				GAPDH					GR/GAPDH
Label	Volume (Int)	Background		Label	Volume (Int)	Background
U1	399980	363104		U1	351400	309264			1.17409			Group 1	Group 2	Group 3				Repeat 1	Repeat 2	Repeat 3			Mean of repeats
U2	341544	304668		U2	375464	333328			0.914019		№5	1.17409	0.56586	1.06234			№5	1.17409	0.56586	1.06234		№5	0.934096
U3	368756	331880		U3	391864	349728			0.948966		№15	0.914019	0.451816	0.720982			№15	0.914019	0.451816	0.720982		№15	0.695606
U4	81224	44348		U4	329260	287124			0.154456		№24	0.948966	0.67244	0.509245			№34	0.154456	0.912814	0.648557		№34	0.571942
U5	91120	54244		U5	215312	173176			0.31323		№34	0.154456	0.912814	0.648557			№53	0.485496	0.677828	0.110223		№53	0.424515
U6	119688	82812		U6	212708	170572			0.485496		№45	0.31323	0.824661	0.935469			№73	1.22778	0.458232	0.149737		№73	0.611916
U7	502032	465156		U7	446004	403868			1.15175		№53	0.485496	0.677828	0.110223			№24	0.948966	0.67244	0.509245		№24	0.710217
U8	456796	419920		U8	384152	342016			1.22778		№61	1.15175	0.635644	0.14349			№45	0.31323	0.824661	0.935469		№45	0.69112
U9	457392	420516		U9	369380	327244			1.28502		№73	1.22778	0.458232	0.149737			№61	1.15175	0.635644	0.14349		№61	0.643629
U10	197556	160680		U10	363536	321400			0.499938		№85	1.28502	1.03386	0.121679			№85	1.28502	1.03386	0.121679		№85	0.81352
U11	179948	143072		U11	294976	252840			0.56586
U12	174192	137316		U12	346056	303920			0.451816
U13	319188	282312		U13	461968	419832			0.67244
U14	300000	263124		U14	330392	288256			0.912814
U15	286128	249252		U15	344384	302248			0.824661
U16	260524	223648		U16	372084	329948			0.677828
U17	206748	169872		U17	309380	267244			0.635644
U18	167496	130620		U18	327188	285052			0.458232
U19	297156	260280		U19	293892	251756			1.03386
U20	82200	45324		U20	270660	228524			0.198334
U21	294688	257812		U21	284820	242684			1.06234
U22	348816	311940		U22	474796	432660			0.720982
U23	292572	255696		U23	544244	502108			0.509245
U24	357416	320540		U24	536372	494236			0.648557
U25	209848	172972		U25	227040	184904			0.935469
U26	117860	80984		U26	776868	734732			0.110223
U27	149744	112868		U27	828728	786592			0.14349
U28	86248	49372		U28	371860	329724			0.149737
U29	60432	23556		U29	235728	193592			0.121679
U30	141516	104640		U30	222256	180120			0.580946
U31	36876			U31	42136
Dot-blot #8
GR				GAPDH					GR/GAPDH
Label	Volume (Int)	Background		Label	Volume (Int)	Background
U1	2205380	2173676		U1	2377880	2331460			0.932324			Group 1	Group 2	Group 3				Repeat 1	Repeat 2	Repeat 3			Mean of repeats
U2	2011484	1979780		U2	1958080	1911660			1.03563		№3	0.932324	0.777402	0.565129			№3	0.932324	0.777402	0.565129		№3	0.758285
U3	2163680	2131976		U3	1870308	1823888			1.16892		№13	1.03563	1.01227	0.904059			№13	1.03563	1.01227	0.904059		№13	0.983989
U4	1436312	1404608		U4	1564524	1518104			0.925238		№22	1.16892	0.580818	0.950557			№31	0.925238	0.575123	0.929232		№31	0.809864
U5	1217004	1185300		U5	1254044	1207624			0.981514		№31	0.925238	0.575123	0.929232			№55	0.937221	0.48086	0.084834		№55	0.500972
U6	1374896	1343192		U6	1479584	1433164			0.937221		№42	0.981514	0.6299	0.118063			№76	0.612976	0.591703	0.134055		№76	0.446245
U7	1411472	1379768		U7	2283416	2236996			0.616795		№55	0.937221	0.48086	0.084834			№22	1.16892	0.580818	0.950557		№22	0.900098
U8	1216844	1185140		U8	1979840	1933420			0.612976		№63	0.616795	0.49033	0.172178			№42	0.981514	0.6299	0.118063		№42	0.576492
U9	1320272	1288568		U9	2007116	1960696			0.657199		№76	0.612976	0.591703	0.134055			№63	0.616795	0.49033	0.172178		№63	0.426435
U10	330252	298548		U10	321584	275164			1.08498		№91	0.657199	0.440747	0.176357			№91	0.657199	0.440747	0.176357		№91	0.424768
U11	253584	221880		U11	331832	285412			0.777402
U12	302540	270836		U12	313972	267552			1.01227
U13	1529400	1497696		U13	2625016	2578596			0.580818
U14	1318680	1286976		U14	2284160	2237740			0.575123
U15	1475500	1443796		U15	2338524	2292104			0.6299
U16	1032328	1000624		U16	2127324	2080904			0.48086
U17	907632	875928		U17	1832824	1786404			0.49033
U18	1127216	1095512		U18	1897876	1851456			0.591703
U19	505916	474212		U19	1122348	1075928			0.440747
U20	473708	442004		U20	1135244	1088824			0.405946
U21	712612	680908		U21	1251292	1204872			0.565129
U22	1828412	1796708		U22	2033800	1987380			0.904059
U23	1694692	1662988		U23	1795908	1749488			0.950557
U24	2064488	2032784		U24	2234016	2187596			0.929232
U25	120184	88480		U25	795852	749432			0.118063
U26	118552	86848		U26	1070160	1023740			0.084834
U27	204540	172836		U27	1050240	1003820			0.172178
U28	372404	340700		U28	2587912	2541492			0.134055
U29	412236	380532		U29	2204152	2157732			0.176357
U30	620516	588812		U30	3706340	3659920			0.160881
U31	31704			U31	46420
Dot-blot #7
GR				GAPDH					GR/GAPDH
Label	Volume (Int)	Background		Label	Volume (Int)	Background
U1	2797272	2797271		U1	3520168	3520168			0.794641					Repeat 1	Repeat 2	Repeat 3			Mean of repeats
U2	3030284	3030283		U2	4741680	4741680			0.639074				№4	0.796342	0.639074	0.669553			№4	0.701656
U3	3004784	3004783		U3	4487744	4487744			0.669553				№14	1.03852	1.15212	1.07443			№14	1.08835
U4	3002828	3002827		U4	2891456	2891456			1.03852				№38	0.81098	0.79293	0.894732			№38	0.832881
U5	2827804	2827803		U5	2454444	2454444			1.15212				№56	0.56612	0.571286	0.824492			№56	0.653966
U6	3524468	3524467		U6	3280316	3280316			1.07443				№74	0.770088	1.01684	0.796367			№74	0.861097
U7	3158500	3158499		U7	3154228	3154228			1.00135				№23	1.00135	1.02441	0.960343			№23	0.995371
U8	2884392	2884391		U8	2815648	2815648			1.02441				№50	1.03846	1.04018	0.997854			№50	1.0255
U9	3406524	3406523		U9	3547196	3547196			0.960342				№70	0.413888	0.399818	0.578105			№70	0.463937
U10	2889372	2889371		U10	3562816	3562816			0.81098				№89	1.05703	1.21147	1.14239			№89	1.13696
U11	2857908	2857907		U11	3604236	3604236			0.79293
U12	3383020	3383019		U12	3781044	3781044			0.894731
U13	1762080	1762079		U13	1696820	1696820			1.03846
U14	1692552	1692551		U14	1627168	1627168			1.04018
U15	2067764	2067763		U15	2072212	2072212			0.997853
U16	883208	883207		U16	1560108	1560108			0.566119
U17	1133576	1133575		U17	1984252	1984252			0.571286
U18	1246316	1246315		U18	1511616	1511616			0.824492
U19	356444	356443		U19	861208	861208			0.413887
U20	391484	391483		U20	979156	979156			0.399817
U21	615948	615947		U21	1065460	1065460			0.578104
U22	3320812	3320811		U22	4312252	4312252			0.770087
U23	4843680	4843679		U23	4763476	4763476			1.01684
U24	3777788	3777787		U24	4743780	4743780			0.796366
U25	3218080	3218079		U25	3044456	3044456			1.05703
U26	3783760	3783759		U26	3123288	3123288			1.21147
U27	3895384	3895383		U27	3409848	3409848			1.14239
U28	24524			U28	38312	38312
Dot-blot #9
GR				GAPDH					GR/GAPDH
Label	Volume (Int)	Background		Label	Volume (Int)	Background
U1	2217900	1627164		U1	3153240	1867132			0.871478			Repeat 1	Repeat 2	Repeat 3			Mean of repeats
U2	2138648	1547912		U2	3201368	1915260			0.808199		№9	0.697963	0.662534	0.830287		№9	0.730262
U3	2236280	1645544		U3	2675436	1389328			1.18442		№19	0.51176	0.571408	0.602636		№19	0.561934
U4	1785888	1195152		U4	3450448	2164340			0.552202		№39	1.18167	1.83041	1.90643		№39	1.6395
U5	1578100	987364		U5	2728324	1442216			0.684616		№58	1.08386	0.705476	0.335833		№58	0.708389
U6	1602184	1011448		U6	2627752	1341644			0.753887		№79	1.02619	1.11119	1.14367		№79	1.09369
U7	1668524	1077788		U7	1404236	118128			9.1239		№28	1.47399	0.677616	0.863472		№28	1.00502
U8	1891964	1301228		U8	1034384	-251724			-5.16926		№47	0.4596	0.112714	0.219805		№47	0.26404
U9	2096976	1506240		U9	1101328	-184780			-8.15153		№68	1.28103	1.41341	1.47915		№68	1.3912
U10	2936564	2345828		U10	2699428	1413320			1.6598		№81	1.1198	0.800976	0.632799		№81	0.851191
U11	2044540	1453804		U11	2874100	1587992			0.915498
U12	947956	357220		U12	2754356	1468248			0.243297
U13	2295996	1705260		U13	2225980	939872			1.81435
U14	2863420	2272684		U14	2567596	1281488			1.77347
U15	2397680	1806944		U15	2087908	801800			2.25361
U16	4607924	4017188		U16	3123168	1837060			2.18675
U17	2564176	1973440		U17	3758456	2472348			0.798205
U18	2986216	2395480		U18	3441752	2155644			1.11126
U19	1153780	563044		U19	2464848	1178740			0.477666
U20	391564	-199172		U20	3238092	1951984			-0.102036
U21	762432	171696		U21	3355656	2069548			0.082963
U22	1054944	464208		U22	817612	-468496			-0.990847
U23	1544756	954020		U23	1089104	-197004			-4.84264
U24	1352664	761928		U24	911560	-374548			-2.03426
U25	968272	377536		U25	855588	-430520			-0.87693
U26	1135452	544716		U26	1398388	112280			4.85141
U27	668752	78016		U27	1028188	-257920			-0.302481
U28	28420	-562316		U28	16284	-1269824			-34.5318
Dot-blot #10
GR				GAPDH					GR/GAPDH
Label	Volume (Int)	Background		Label	Volume (Int)	Background
U1	1041736	834892		U1	526388	366148			2.2802			Repeat 1	Repeat 2	Repeat 3			Mean of repeats
U2	801944	595100		U2	625628	465388			1.27872		№10	2.05537	1.30451	0.737968		№9	1.36595
U3	878276	671432		U3	1182792	1022552			0.656624		№16	1.57143	0.861172	0.884284		№19	1.10563
U4	1208832	1001988		U4	784168	623928			1.60594		№40	0.602461	0.343199	0.379413		№39	0.441691
U5	676408	469564		U5	784116	623876			0.752656		№60	1.39303	0.815624	0.468346		№58	0.892333
U6	926580	719736		U6	1047436	887196			0.811248		№80	1.48141	1.2794	0.957649		№79	1.23949
U7	739612	532768		U7	1210880	1050640			0.507089		№28	1.30817	1.26919	0.715308		№29	1.09756
U8	462972	256128		U8	1293404	1133164			0.226029		№48	0.889608	0.538362	0.447289		№47	0.625086
U9	557828	350984		U9	1423264	1263024			0.277892		№67	0.798885	0.339934	0.496291		№68	0.545036
U10	1153772	946928		U10	840636	680396			1.39173		№83	0.724549	0.589444	0.485591		№81	0.599861
U11	856100	649256		U11	1046284	886044			0.732758
U12	832136	625292		U12	1745272	1585032			0.394498
U13	2036740	1829896		U13	1388580	1228340			1.48973
U14	1916556	1709712		U14	1508424	1348184			1.26816
U15	1882896	1676052		U15	1968452	1808212			0.926911
U16	2032872	1826028		U16	1564932	1404692			1.29995
U17	2102768	1895924		U17	1667000	1506760			1.25828
U18	1621028	1414184		U18	2257532	2097292			0.67429
U19	782344	575500		U19	879240	719000			0.800417
U20	531680	324836		U20	964700	804460			0.403794
U21	590736	383892		U21	1286108	1125868			0.340974
U22	631420	424576		U22	786240	626000			0.678236
U23	299936	93092		U23	825884	665644			0.139853
U24	501132	294288		U24	981992	821752			0.358123
U25	1240184	1033340		U25	1703552	1543312			0.66956
U26	1057628	850784		U26	1776376	1616136			0.526431
U27	796808	589964		U27	1611768	1451528			0.406443
U28	30956	-175888		U28	34612	-125628
Dot-blot #4
GR				GAPDH					GR/GAPDH
Label	Volume (Int)	Background		Label	Volume (Int)	Background
U1	1458408	959024		U1	6255904	5890356			0.162813
U2	1325376	825992		U2	5936976	5571428			0.148255			Repeat 1	Repeat 2	Repeat 3			Mean of repeats
U3	1407964	908580		U3	6646484	6280936			0.144657		№7	0.224251	0.213808	0.203336		№7	0.213798
U4	3805840	3306456		U4	4639348	4273800			0.773657		№17	0.814343	0.757379	0.782361		№17	0.784695
U5	3213912	2714528		U5	4203204	3837656			0.70734		№32	0.456276	0.593964	0.624931		№36	0.558391
U6	3610060	3110676		U6	4576840	4211292			0.738651		№51	0.68124	0.619442	0.667892		№57	0.656191
U7	3520800	3021416		U7	6000372	5634824			0.536204		№71	0.363974	0.39062	0.432154		№77	0.395583
U8	2931536	2432152		U8	5404076	5038528			0.482711		№26	0.580297	0.534893	0.777561		№26	0.630917
U9	3712632	3213248		U9	4736716	4371168			0.735101		№41	1.07074	0.8758	1.14756		№46	1.03137
U10	1829908	1330524		U10	3912728	3547180			0.375093		№62	0.462535	0.378203	0.441254		№65	0.427331
U11	2237324	1737940		U11	3702516	3336968			0.520814		№84	0.392902	0.46098	0.390222		№89	0.414701
U12	2223208	1723824		U12	3498784	3133236			0.550174
U13	6553408	6054024		U13	6105700	5740152			1.05468
U14	4840584	4341200		U14	5498576	5133028			0.845739
U15	5902268	5402884		U15	5132708	4767160			1.13335
U16	6831276	6331892		U16	9977700	9612152			0.658738
U17	5778908	5279524		U17	9269540	8903992			0.592939
U18	5948372	5448988		U18	8854248	8488700			0.641911
U19	3687560	3188176		U19	7876656	7511108			0.424461
U20	3193028	2693644		U20	8314956	7949408			0.338848
U21	3417744	2918360		U21	7642800	7277252			0.401025
U22	3317528	2818144		U22	8980228	8614680			0.327133
U23	3214760	2715376		U23	8107760	7742212			0.350724
U24	3325216	2825832		U24	7588644	7223096			0.391222
U25	1488144	988760		U25	3666424	3300876			0.299545
U26	1681384	1182000		U26	3551088	3185540			0.371052
U27	1392904	893520		U27	3447220	3081672			0.289946
U28	66040	-433344		U28	46936	-318612

## Sheet: Fig.5bc
Dex-long Dots														Dot-blots and Western-blotting GR. Means without outliers
		Dot 1	Dot 2	Dot 3	Dot 4	Dot 5	Dot 6	Dot 7	Dot 8	Dot 9	Dot 10					Mean	SD
	Control	1.36595	0.730262	1.27	0.213798	2.36282	0.934096	0.701656	0.758285	0.730262	1.36595				C	0.84619	0.05
1 mg/kg	15 days	1.10563	0.561934	1.22	0.784695	1.44369	0.695606	1.08835	0.983989	0.561934	1.10563			1 mg/kg	15	0.955146	0.294078
	30 days	0.441691	1.6395	2.04333	0.558391		0.571942		0.809864	1.6395	0.441691				30	1.01824	0.648254
	60 days	0.892333	0.708389	3.34	0.656191			0.653966	0.500972	0.708389	0.892333				60	1.04407	0.936581
	90 days	1.23949	1.09369	2.25667	0.395583	1.72137	0.611916	0.861097	0.446245	1.09369	1.23949				90	1.09592	0.575587
															DF	Sum of Squares	Mean Square	F Value	Prob>F
														Model	4	0.10387	0.02597	0.0668	0.9915
														Error	41	15.9366	0.3887
														Total	45	16.0405
Dex-long WBs																Mean	SD
		WB 1	WB 2	WB 3	WB 4	WB 5	WB 6	WB 7	WB 8	WB 9	WB 10				C	0.55	0.05
	Control	0.62921	1.03451	0.803347	0.284743	0.150789	0.182883	0.950173	1.73177	0.473528	0.383415			1 mg/kg	15	0.559299	0.416639
1 mg/kg	15 days	0.653028	0.94658	0.679486	0.242327	0.0989446	0.166691	0.16284	1.42857	0.556633	0.657897				30	0.559738	0.53532
	30 days	0.644674	1.5601	0.381815	0.143766		0.157548		1.17183	0.134842	0.283327				60	0.911255	0.687368
	60 days	1.21021	1.43912	0.116855	0.116263			1.67464	1.72175	0.737395	0.273808				90	0.808834	0.572925
	90 days	0.66292	1.62535	1.39136	0.788627	0.0714626	0.12875	1.59747	0.720203	0.270413	0.831782
															DF	Sum of Squares	Mean Square	F Value	Prob>F
														Model	4	0.84459	0.21115	0.72363	0.58085
														Error	41	11.9634	0.29179
														Total	45	12.808

## Sheet: PCA without outliers
												Proteoglycans
CORRELATION MATRIX
	1	2	3	6	7	8	9	10	13	14	15	16	17	18	19	20	56	73	74	76	23	24	25	26	27	28	29	46	69	84	90
1	1	0.99743	0.99974	0.97337	0.99633	0.99029	0.98672	0.99601	0.96878	0.97657	0.98703	0.98501	0.96996	0.99647	0.96821	0.99803	0.98665	0.9865	0.99719	0.99794	0.99718	0.99633	0.99739	0.98093	0.98093	0.99672	0.97274	0.97287	0.99791	0.99513	0.99756
2	0.99743	1	0.99614	0.96067	0.99845	0.99678	0.98961	0.99937	0.96342	0.96331	0.98652	0.97993	0.96747	0.98874	0.97618	0.99548	0.97408	0.97477	0.99095	0.99608	0.99646	0.99854	0.99557	0.98966	0.98966	0.98993	0.97555	0.97735	0.99231	0.98631	0.99206
3	0.99974	0.99614	1	0.97397	0.99594	0.98865	0.98463	0.99437	0.96694	0.97713	0.98517	0.98397	0.96821	0.99742	0.96506	0.99764	0.98827	0.98786	0.99852	0.99716	0.99648	0.99536	0.99696	0.97882	0.97882	0.99711	0.97086	0.97047	0.999	0.99645	0.99873
6	0.97337	0.96067	0.97397	1	0.95328	0.94451	0.97338	0.9598	0.99125	0.99909	0.98375	0.99355	0.98629	0.98635	0.95257	0.98077	0.99379	0.99543	0.97453	0.98093	0.97835	0.96696	0.98081	0.94604	0.94604	0.98732	0.97235	0.96723	0.97778	0.98654	0.97336
7	0.99633	0.99845	0.99594	0.95328	1	0.99679	0.98358	0.99712	0.9525	0.95631	0.97947	0.97234	0.95804	0.98763	0.96964	0.99313	0.9712	0.97142	0.99273	0.99276	0.99342	0.99684	0.99288	0.98674	0.98674	0.98739	0.96863	0.96979	0.99275	0.98552	0.99379
8	0.99029	0.99678	0.98865	0.94451	0.99679	1	0.9884	0.9971	0.95411	0.94677	0.98199	0.9708	0.96205	0.9783	0.98185	0.98987	0.95783	0.95954	0.98337	0.98968	0.99046	0.99595	0.9898	0.99231	0.99231	0.97843	0.97421	0.97488	0.98319	0.97502	0.98531
9	0.98672	0.98961	0.98463	0.97338	0.98358	0.9884	1	0.99183	0.9865	0.97244	0.99827	0.9925	0.99123	0.98262	0.99424	0.99317	0.9715	0.97515	0.97862	0.99408	0.99432	0.99384	0.99455	0.9916	0.9916	0.98446	0.99396	0.99222	0.98151	0.97968	0.98005
10	0.99601	0.99937	0.99437	0.9598	0.99712	0.9971	0.99183	1	0.96533	0.96235	0.98789	0.98061	0.96952	0.98668	0.97919	0.99483	0.97143	0.97241	0.98832	0.99561	0.99604	0.99836	0.99533	0.99162	0.99162	0.988	0.9771	0.97858	0.9901	0.98414	0.98969
13	0.96878	0.96342	0.96694	0.99125	0.9525	0.95411	0.9865	0.96533	1	0.98908	0.99344	0.99674	0.99818	0.97571	0.97709	0.98018	0.97706	0.98125	0.96302	0.98132	0.97897	0.9706	0.98078	0.96043	0.96043	0.97823	0.98683	0.98194	0.96669	0.97378	0.96323
14	0.97657	0.96331	0.97713	0.99909	0.95631	0.94677	0.97244	0.96235	0.98908	1	0.98296	0.99288	0.98289	0.98867	0.94953	0.98257	0.99524	0.99583	0.97791	0.98228	0.97869	0.96758	0.98152	0.94374	0.94374	0.98894	0.96705	0.96176	0.98005	0.98911	0.97685
15	0.98703	0.98652	0.98517	0.98375	0.97947	0.98199	0.99827	0.98789	0.99344	0.98296	1	0.9976	0.99561	0.98661	0.99028	0.99417	0.97961	0.98308	0.98042	0.995	0.99405	0.99094	0.99476	0.98395	0.98395	0.98849	0.99367	0.9911	0.98297	0.98407	0.9813
16	0.98501	0.97993	0.98397	0.99355	0.97234	0.9708	0.9925	0.98061	0.99674	0.99288	0.9976	1	0.99601	0.98959	0.97955	0.99244	0.98817	0.99091	0.98096	0.99312	0.99136	0.98492	0.9927	0.97254	0.97254	0.9912	0.98875	0.98525	0.98387	0.98811	0.98111
17	0.96996	0.96747	0.96821	0.98629	0.95804	0.96205	0.99123	0.96952	0.99818	0.98289	0.99561	0.99601	1	0.97497	0.9863	0.98219	0.97292	0.97807	0.96427	0.98316	0.98205	0.97591	0.98344	0.97037	0.97037	0.97721	0.99371	0.98887	0.96785	0.97255	0.96486
18	0.99647	0.98874	0.99742	0.98635	0.98763	0.9783	0.98262	0.98668	0.97571	0.98867	0.98661	0.98959	0.97497	1	0.96127	0.99682	0.99623	0.99597	0.99801	0.9959	0.99438	0.98998	0.9959	0.96978	0.96978	0.99919	0.97208	0.96953	0.99852	0.99977	0.99763
19	0.96821	0.97618	0.96506	0.95257	0.96964	0.98185	0.99424	0.97919	0.97709	0.94953	0.99028	0.97955	0.9863	0.96127	1	0.97868	0.94533	0.95156	0.95801	0.97955	0.98029	0.98256	0.98018	0.98814	0.98814	0.96335	0.99325	0.99065	0.96002	0.9567	0.96027
20	0.99803	0.99548	0.99764	0.98077	0.99313	0.98987	0.99317	0.99483	0.98018	0.98257	0.99417	0.99244	0.98219	0.99682	0.97868	1	0.98804	0.98907	0.99558	0.99957	0.99849	0.99679	0.99938	0.98336	0.98336	0.99671	0.98257	0.9806	0.99618	0.99532	0.99613
56	0.98665	0.97408	0.98827	0.99379	0.9712	0.95783	0.9715	0.97143	0.97706	0.99524	0.97961	0.98817	0.97292	0.99623	0.94533	0.98804	1	0.99948	0.99006	0.98756	0.98562	0.97688	0.9875	0.95235	0.95235	0.99605	0.96442	0.96135	0.99207	0.99701	0.98877
73	0.9865	0.97477	0.98786	0.99543	0.97142	0.95954	0.97515	0.97241	0.98125	0.99583	0.98308	0.99091	0.97807	0.99597	0.95156	0.98907	0.99948	1	0.98924	0.98891	0.98737	0.97878	0.98903	0.95663	0.95663	0.99635	0.97082	0.96775	0.99161	0.99632	0.98798
74	0.99719	0.99095	0.99852	0.97453	0.99273	0.98337	0.97862	0.98832	0.96302	0.97791	0.98042	0.98096	0.96427	0.99801	0.95801	0.99558	0.99006	0.98924	1	0.99382	0.99253	0.99079	0.99404	0.97061	0.97061	0.996	0.96523	0.96281	0.99887	0.99771	0.99991
76	0.99794	0.99608	0.99716	0.98093	0.99276	0.98968	0.99408	0.99561	0.98132	0.98228	0.995	0.99312	0.98316	0.9959	0.97955	0.99957	0.98756	0.98891	0.99382	1	0.99939	0.99749	0.99959	0.98551	0.98551	0.99693	0.98453	0.98386	0.99559	0.99416	0.99432
23	0.99718	0.99646	0.99648	0.97835	0.99342	0.99046	0.99432	0.99604	0.97897	0.97869	0.99405	0.99136	0.98205	0.99438	0.98029	0.99849	0.98562	0.98737	0.99253	0.99939	1	0.99866	0.9996	0.98941	0.98941	0.99603	0.98659	0.98691	0.99541	0.99251	0.99301
24	0.99633	0.99854	0.99536	0.96696	0.99684	0.99595	0.99384	0.99836	0.9706	0.96758	0.99094	0.98492	0.97591	0.98998	0.98256	0.99679	0.97688	0.97878	0.99079	0.99749	0.99866	1	0.99793	0.99371	0.99371	0.99134	0.98461	0.98546	0.993	0.98757	0.99176
25	0.99739	0.99557	0.99696	0.98081	0.99288	0.9898	0.99455	0.99533	0.98078	0.98152	0.99476	0.9927	0.98344	0.9959	0.98018	0.99938	0.9875	0.98903	0.99404	0.99959	0.9996	0.99793	1	0.98726	0.98726	0.99664	0.98596	0.98484	0.99607	0.9943	0.99452
26	0.98093	0.98966	0.97882	0.94604	0.98674	0.99231	0.9916	0.99162	0.96043	0.94374	0.98395	0.97254	0.97037	0.96978	0.98814	0.98336	0.95235	0.95663	0.97061	0.98551	0.98941	0.99371	0.98726	1	1	0.9731	0.98698	0.98961	0.9754	0.96603	0.97236
27	0.98093	0.98966	0.97882	0.94604	0.98674	0.99231	0.9916	0.99162	0.96043	0.94374	0.98395	0.97254	0.97037	0.96978	0.98814	0.98336	0.95235	0.95663	0.97061	0.98551	0.98941	0.99371	0.98726	1	1	0.9731	0.98698	0.98961	0.9754	0.96603	0.97236
28	0.99672	0.98993	0.99711	0.98732	0.98739	0.97843	0.98446	0.988	0.97823	0.98894	0.98849	0.9912	0.97721	0.99919	0.96335	0.99671	0.99605	0.99635	0.996	0.99693	0.99603	0.99134	0.99664	0.9731	0.9731	1	0.97573	0.97489	0.99798	0.99856	0.99553
29	0.97274	0.97555	0.97086	0.97235	0.96863	0.97421	0.99396	0.9771	0.98683	0.96705	0.99367	0.98875	0.99371	0.97208	0.99325	0.98257	0.96442	0.97082	0.96523	0.98453	0.98659	0.98461	0.98596	0.98698	0.98698	0.97573	1	0.99854	0.97012	0.96853	0.96608
46	0.97287	0.97735	0.97047	0.96723	0.96979	0.97488	0.99222	0.97858	0.98194	0.96176	0.9911	0.98525	0.98887	0.96953	0.99065	0.9806	0.96135	0.96775	0.96281	0.98386	0.98691	0.98546	0.98484	0.98961	0.98961	0.97489	0.99854	1	0.9693	0.96561	0.96359
69	0.99791	0.99231	0.999	0.97778	0.99275	0.98319	0.98151	0.9901	0.96669	0.98005	0.98297	0.98387	0.96785	0.99852	0.96002	0.99618	0.99207	0.99161	0.99887	0.99559	0.99541	0.993	0.99607	0.9754	0.9754	0.99798	0.97012	0.9693	1	0.99819	0.99865
84	0.99513	0.98631	0.99645	0.98654	0.98552	0.97502	0.97968	0.98414	0.97378	0.98911	0.98407	0.98811	0.97255	0.99977	0.9567	0.99532	0.99701	0.99632	0.99771	0.99416	0.99251	0.98757	0.9943	0.96603	0.96603	0.99856	0.96853	0.96561	0.99819	1	0.99721
90	0.99756	0.99206	0.99873	0.97336	0.99379	0.98531	0.98005	0.98969	0.96323	0.97685	0.9813	0.98111	0.96486	0.99763	0.96027	0.99613	0.98877	0.98798	0.99991	0.99432	0.99301	0.99176	0.99452	0.97236	0.97236	0.99553	0.96608	0.96359	0.99865	0.99721	1
	Scree plot															Scores plot
												Enzymes
CORRELATION MATRIX
	1	2	3	6	7	8	9	10	13	14	15	16	17	18	19	20	56	73	74	76	23	24	25	26	27	28	29	46	69	84	90
1	1	0.97763	0.9734	0.98456	0.89245	0.98484	0.95865	0.98153	0.95596	0.97278	0.96808	0.97674	0.96602	0.92425	0.95462	0.98567	0.78047	0.79904	0.5743	0.96782	0.97412	0.97815	0.97548	0.94752	0.94752	0.95552	0.96511	0.97273	0.76388	0.88072	0.7396
2	0.97763	1	0.9223	0.97919	0.8546	0.9654	0.9674	0.96733	0.95707	0.95118	0.96123	0.97273	0.95663	0.87902	0.95869	0.95253	0.76323	0.71993	0.48534	0.94139	0.95762	0.94759	0.94982	0.93184	0.93184	0.91231	0.96487	0.94774	0.71802	0.83223	0.65872
3	0.9734	0.9223	1	0.96399	0.94044	0.9443	0.88467	0.93527	0.87244	0.91734	0.90125	0.91274	0.90432	0.9705	0.88289	0.95278	0.85105	0.8865	0.71788	0.93315	0.96393	0.96494	0.95734	0.93046	0.93046	0.96886	0.92532	0.92938	0.85422	0.9292	0.85314
6	0.98456	0.97919	0.96399	1	0.93104	0.97482	0.94495	0.96774	0.9335	0.95608	0.95447	0.96126	0.95247	0.94415	0.94333	0.96887	0.82232	0.82661	0.61443	0.96	0.99167	0.98165	0.97696	0.95772	0.95772	0.96249	0.96857	0.95605	0.8069	0.89975	0.76696
7	0.89245	0.8546	0.94044	0.93104	1	0.85601	0.77766	0.85504	0.7657	0.84653	0.81243	0.81356	0.81106	0.97908	0.78577	0.87291	0.86074	0.95372	0.83685	0.86679	0.92838	0.92272	0.89305	0.87358	0.87358	0.96562	0.84926	0.83248	0.90883	0.94844	0.91913
8	0.98484	0.9654	0.9443	0.97482	0.85601	1	0.98317	0.9906	0.97626	0.98025	0.98848	0.99303	0.9906	0.88579	0.98309	0.99283	0.73248	0.75106	0.49461	0.98259	0.97808	0.982	0.99009	0.97283	0.97283	0.92873	0.98601	0.988	0.71157	0.84073	0.67156
9	0.95865	0.9674	0.88467	0.94495	0.77766	0.98317	1	0.98419	0.99167	0.96922	0.99092	0.99566	0.99312	0.80697	0.99783	0.96971	0.65143	0.64231	0.35478	0.96342	0.94191	0.94837	0.96354	0.95663	0.95663	0.87077	0.98425	0.97304	0.6136	0.76286	0.55053
10	0.98153	0.96733	0.93527	0.96774	0.85504	0.9906	0.98419	1	0.98259	0.99025	0.99235	0.99202	0.99269	0.86909	0.98754	0.99336	0.68503	0.7428	0.47782	0.98964	0.96439	0.98366	0.98567	0.9735	0.9735	0.93806	0.98523	0.98197	0.6831	0.82389	0.65665
13	0.95596	0.95707	0.87244	0.9335	0.7657	0.97626	0.99167	0.98259	1	0.98403	0.99535	0.99379	0.99186	0.78953	0.9922	0.97143	0.6009	0.63564	0.33927	0.96589	0.9239	0.94308	0.95053	0.93277	0.93277	0.87711	0.96329	0.9724	0.5778	0.74345	0.53505
14	0.97278	0.95118	0.91734	0.95608	0.84653	0.98025	0.96922	0.99025	0.98403	1	0.99205	0.98442	0.98567	0.85292	0.97561	0.99018	0.63992	0.74079	0.46783	0.98721	0.94677	0.97573	0.96936	0.94515	0.94515	0.94113	0.95906	0.97736	0.65447	0.80628	0.64698
15	0.96808	0.96123	0.90125	0.95447	0.81243	0.98848	0.99092	0.99235	0.99535	0.99205	1	0.99644	0.99671	0.82766	0.99393	0.98613	0.63791	0.68858	0.40122	0.98463	0.94887	0.96816	0.97358	0.95755	0.95755	0.90983	0.97697	0.98272	0.62714	0.77745	0.59473
16	0.97674	0.97273	0.91274	0.96126	0.81356	0.99303	0.99566	0.99202	0.99379	0.98442	0.99644	1	0.99661	0.84267	0.99472	0.98538	0.67793	0.6906	0.41567	0.97561	0.9568	0.96581	0.97407	0.95849	0.95849	0.90364	0.98297	0.98251	0.64812	0.79732	0.60134
17	0.96602	0.95663	0.90432	0.95247	0.81106	0.9906	0.99312	0.99269	0.99186	0.98567	0.99671	0.99661	1	0.83333	0.99694	0.9863	0.65343	0.69277	0.41121	0.97967	0.95472	0.96976	0.97698	0.96768	0.96768	0.9026	0.98502	0.98129	0.63479	0.79061	0.59185
18	0.92425	0.87902	0.9705	0.94415	0.97908	0.88579	0.80697	0.86909	0.78953	0.85292	0.82766	0.84267	0.83333	1	0.8069	0.89243	0.9183	0.94052	0.83311	0.86435	0.94691	0.92581	0.90512	0.87917	0.87917	0.95154	0.86883	0.85634	0.92211	0.97789	0.90808
19	0.95462	0.95869	0.88289	0.94333	0.78577	0.98309	0.99783	0.98754	0.9922	0.97561	0.99393	0.99472	0.99694	0.8069	1	0.97437	0.63416	0.65207	0.36249	0.97086	0.94303	0.95622	0.96796	0.96389	0.96389	0.87927	0.98587	0.97263	0.60721	0.7629	0.55258
20	0.98567	0.95253	0.95278	0.96887	0.87291	0.99283	0.96971	0.99336	0.97143	0.99018	0.98613	0.98538	0.9863	0.89243	0.97437	1	0.70485	0.77685	0.526	0.98964	0.96865	0.98989	0.98795	0.96817	0.96817	0.95031	0.97513	0.98197	0.707	0.8464	0.69662
56	0.78047	0.76323	0.85105	0.82232	0.86074	0.73248	0.65143	0.68503	0.6009	0.63992	0.63791	0.67793	0.65343	0.9183	0.63416	0.70485	1	0.84471	0.8189	0.66228	0.83323	0.75116	0.74884	0.72947	0.72947	0.77215	0.7302	0.69584	0.94176	0.91917	0.85523
73	0.79904	0.71993	0.8865	0.82661	0.95372	0.75106	0.64231	0.7428	0.63564	0.74079	0.68858	0.6906	0.69277	0.94052	0.65207	0.77685	0.84471	1	0.91686	0.76115	0.84136	0.83209	0.79713	0.76887	0.76887	0.90198	0.72723	0.75238	0.94701	0.94765	0.9722
74	0.5743	0.48534	0.71788	0.61443	0.83685	0.49461	0.35478	0.47782	0.33927	0.46783	0.40122	0.41567	0.41121	0.83311	0.36249	0.526	0.8189	0.91686	1	0.49038	0.62855	0.60044	0.54992	0.521	0.521	0.71431	0.47032	0.46516	0.88876	0.8508	0.93337
76	0.96782	0.94139	0.93315	0.96	0.86679	0.98259	0.96342	0.98964	0.96589	0.98721	0.98463	0.97561	0.97967	0.86435	0.97086	0.98964	0.66228	0.76115	0.49038	1	0.95853	0.98675	0.98864	0.9727	0.9727	0.95125	0.9713	0.98065	0.68643	0.80579	0.68376
23	0.97412	0.95762	0.96393	0.99167	0.92838	0.97808	0.94191	0.96439	0.9239	0.94677	0.94887	0.9568	0.95472	0.94691	0.94303	0.96865	0.83323	0.84136	0.62855	0.95853	1	0.98471	0.98549	0.97387	0.97387	0.95359	0.97497	0.96044	0.82146	0.9128	0.77081
24	0.97815	0.94759	0.96494	0.98165	0.92272	0.982	0.94837	0.98366	0.94308	0.97573	0.96816	0.96581	0.96976	0.92581	0.95622	0.98989	0.75116	0.83209	0.60044	0.98675	0.98471	1	0.99363	0.98107	0.98107	0.97363	0.97576	0.96888	0.76693	0.88011	0.75702
25	0.97548	0.94982	0.95734	0.97696	0.89305	0.99009	0.96354	0.98567	0.95053	0.96936	0.97358	0.97407	0.97698	0.90512	0.96796	0.98795	0.74884	0.79713	0.54992	0.98864	0.98549	0.99363	1	0.99108	0.99108	0.95103	0.98745	0.9805	0.75326	0.85759	0.72522
26	0.94752	0.93184	0.93046	0.95772	0.87358	0.97283	0.95663	0.9735	0.93277	0.94515	0.95755	0.95849	0.96768	0.87917	0.96389	0.96817	0.72947	0.76887	0.521	0.9727	0.97387	0.98107	0.99108	1	1	0.92308	0.99046	0.95861	0.72962	0.8348	0.68932
27	0.94752	0.93184	0.93046	0.95772	0.87358	0.97283	0.95663	0.9735	0.93277	0.94515	0.95755	0.95849	0.96768	0.87917	0.96389	0.96817	0.72947	0.76887	0.521	0.9727	0.97387	0.98107	0.99108	1	1	0.92308	0.99046	0.95861	0.72962	0.8348	0.68932
28	0.95552	0.91231	0.96886	0.96249	0.96562	0.92873	0.87077	0.93806	0.87711	0.94113	0.90983	0.90364	0.9026	0.95154	0.87927	0.95031	0.77215	0.90198	0.71431	0.95125	0.95359	0.97363	0.95103	0.92308	0.92308	1	0.90924	0.92125	0.8217	0.9037	0.84849
29	0.96511	0.96487	0.92532	0.96857	0.84926	0.98601	0.98425	0.98523	0.96329	0.95906	0.97697	0.98297	0.98502	0.86883	0.98587	0.97513	0.7302	0.72723	0.47032	0.9713	0.97497	0.97576	0.98745	0.99046	0.99046	0.90924	1	0.9692	0.70403	0.82642	0.64512
46	0.97273	0.94774	0.92938	0.95605	0.83248	0.988	0.97304	0.98197	0.9724	0.97736	0.98272	0.98251	0.98129	0.85634	0.97263	0.98197	0.69584	0.75238	0.46516	0.98065	0.96044	0.96888	0.9805	0.95861	0.95861	0.92125	0.9692	1	0.71037	0.82004	0.67243
69	0.76388	0.71802	0.85422	0.8069	0.90883	0.71157	0.6136	0.6831	0.5778	0.65447	0.62714	0.64812	0.63479	0.92211	0.60721	0.707	0.94176	0.94701	0.88876	0.68643	0.82146	0.76693	0.75326	0.72962	0.72962	0.8217	0.70403	0.71037	1	0.94385	0.95496
84	0.88072	0.83223	0.9292	0.89975	0.94844	0.84073	0.76286	0.82389	0.74345	0.80628	0.77745	0.79732	0.79061	0.97789	0.7629	0.8464	0.91917	0.94765	0.8508	0.80579	0.9128	0.88011	0.85759	0.8348	0.8348	0.9037	0.82642	0.82004	0.94385	1	0.90088
90	0.7396	0.65872	0.85314	0.76696	0.91913	0.67156	0.55053	0.65665	0.53505	0.64698	0.59473	0.60134	0.59185	0.90808	0.55258	0.69662	0.85523	0.9722	0.93337	0.68376	0.77081	0.75702	0.72522	0.68932	0.68932	0.84849	0.64512	0.67243	0.95496	0.90088	1
	Scree plot															Scores plot

## Sheet: PCA with outliers
														Proteoglycans
CORRELATION MATRIX
	1	2	3	6	7	8	9	10	13	14	15	16	17	18	19	20	33	38	53	56	73	74	76	23	24	25	26	27	28	29	45	46	69	84	85	88	89	90
1	1	0.99743	0.99974	0.97337	0.99633	0.99029	0.98672	0.99601	0.96878	0.97657	0.98703	0.98501	0.96996	0.99647	0.96821	0.99803	0.51685	0.53303	0.99659	0.98665	0.9865	0.99719	0.99794	0.99718	0.99633	0.99739	0.98093	0.98093	0.99672	0.97274	0.99381	0.97287	0.99791	0.99513	0.01675	0.89536	0.91029	0.99756
2	0.99743	1	0.99614	0.96067	0.99845	0.99678	0.98961	0.99937	0.96342	0.96331	0.98652	0.97993	0.96747	0.98874	0.97618	0.99548	0.51058	0.52869	0.99712	0.97408	0.97477	0.99095	0.99608	0.99646	0.99854	0.99557	0.98966	0.98966	0.98993	0.97555	0.99387	0.97735	0.99231	0.98631	0.04186	0.90915	0.91783	0.99206
3	0.99974	0.99614	1	0.97397	0.99594	0.98865	0.98463	0.99437	0.96694	0.97713	0.98517	0.98397	0.96821	0.99742	0.96506	0.99764	0.51883	0.53466	0.99662	0.98827	0.98786	0.99852	0.99716	0.99648	0.99536	0.99696	0.97882	0.97882	0.99711	0.97086	0.99434	0.97047	0.999	0.99645	-0.00438	0.89165	0.90737	0.99873
6	0.97337	0.96067	0.97397	1	0.95328	0.94451	0.97338	0.9598	0.99125	0.99909	0.98375	0.99355	0.98629	0.98635	0.95257	0.98077	0.48234	0.49157	0.95655	0.99379	0.99543	0.97453	0.98093	0.97835	0.96696	0.98081	0.94604	0.94604	0.98732	0.97235	0.9505	0.96723	0.97778	0.98654	0.01603	0.90104	0.92829	0.97336
7	0.99633	0.99845	0.99594	0.95328	1	0.99679	0.98358	0.99712	0.9525	0.95631	0.97947	0.97234	0.95804	0.98763	0.96964	0.99313	0.51906	0.53748	0.99846	0.9712	0.97142	0.99273	0.99276	0.99342	0.99684	0.99288	0.98674	0.98674	0.98739	0.96863	0.99683	0.96979	0.99275	0.98552	-0.00261	0.89846	0.90793	0.99379
8	0.99029	0.99678	0.98865	0.94451	0.99679	1	0.9884	0.9971	0.95411	0.94677	0.98199	0.9708	0.96205	0.9783	0.98185	0.98987	0.50951	0.52892	0.99205	0.95783	0.95954	0.98337	0.98968	0.99046	0.99595	0.9898	0.99231	0.99231	0.97843	0.97421	0.98862	0.97488	0.98319	0.97502	0.03685	0.91626	0.92552	0.98531
9	0.98672	0.98961	0.98463	0.97338	0.98358	0.9884	1	0.99183	0.9865	0.97244	0.99827	0.9925	0.99123	0.98262	0.99424	0.99317	0.48506	0.50108	0.97983	0.9715	0.97515	0.97862	0.99408	0.99432	0.99384	0.99455	0.9916	0.9916	0.98446	0.99396	0.97339	0.99222	0.98151	0.97968	0.07472	0.94702	0.9609	0.98005
10	0.99601	0.99937	0.99437	0.9598	0.99712	0.9971	0.99183	1	0.96533	0.96235	0.98789	0.98061	0.96952	0.98668	0.97919	0.99483	0.50563	0.52387	0.99503	0.97143	0.97241	0.98832	0.99561	0.99604	0.99836	0.99533	0.99162	0.99162	0.988	0.9771	0.99131	0.97858	0.9901	0.98414	0.0579	0.91304	0.9221	0.98969
13	0.96878	0.96342	0.96694	0.99125	0.9525	0.95411	0.9865	0.96533	1	0.98908	0.99344	0.99674	0.99818	0.97571	0.97709	0.98018	0.46776	0.47886	0.95093	0.97706	0.98125	0.96302	0.98132	0.97897	0.9706	0.98078	0.96043	0.96043	0.97823	0.98683	0.942	0.98194	0.96669	0.97378	0.09873	0.93538	0.96062	0.96323
14	0.97657	0.96331	0.97713	0.99909	0.95631	0.94677	0.97244	0.96235	0.98908	1	0.98296	0.99288	0.98289	0.98867	0.94953	0.98257	0.48952	0.49891	0.9593	0.99524	0.99583	0.97791	0.98228	0.97869	0.96758	0.98152	0.94374	0.94374	0.98894	0.96705	0.95284	0.96176	0.98005	0.98911	0.02812	0.88735	0.91758	0.97685
15	0.98703	0.98652	0.98517	0.98375	0.97947	0.98199	0.99827	0.98789	0.99344	0.98296	1	0.9976	0.99561	0.98661	0.99028	0.99417	0.48687	0.50136	0.97678	0.97961	0.98308	0.98042	0.995	0.99405	0.99094	0.99476	0.98395	0.98395	0.98849	0.99367	0.96984	0.9911	0.98297	0.98407	0.07695	0.94104	0.95935	0.9813
16	0.98501	0.97993	0.98397	0.99355	0.97234	0.9708	0.9925	0.98061	0.99674	0.99288	0.9976	1	0.99601	0.98959	0.97955	0.99244	0.48503	0.49754	0.97179	0.98817	0.99091	0.98096	0.99312	0.99136	0.98492	0.9927	0.97254	0.97254	0.9912	0.98875	0.96485	0.98525	0.98387	0.98811	0.06153	0.92869	0.95075	0.98111
17	0.96996	0.96747	0.96821	0.98629	0.95804	0.96205	0.99123	0.96952	0.99818	0.98289	0.99561	0.99601	1	0.97497	0.9863	0.98219	0.46735	0.47954	0.95521	0.97292	0.97807	0.96427	0.98316	0.98205	0.97591	0.98344	0.97037	0.97037	0.97721	0.99371	0.94696	0.98887	0.96785	0.97255	0.07469	0.95135	0.9732	0.96486
18	0.99647	0.98874	0.99742	0.98635	0.98763	0.9783	0.98262	0.98668	0.97571	0.98867	0.98661	0.98959	0.97497	1	0.96127	0.99682	0.51492	0.52846	0.98938	0.99623	0.99597	0.99801	0.9959	0.99438	0.98998	0.9959	0.96978	0.96978	0.99919	0.97208	0.98644	0.96953	0.99852	0.99977	-0.02058	0.89063	0.91199	0.99763
19	0.96821	0.97618	0.96506	0.95257	0.96964	0.98185	0.99424	0.97919	0.97709	0.94953	0.99028	0.97955	0.9863	0.96127	1	0.97868	0.47219	0.48914	0.96188	0.94533	0.95156	0.95801	0.97955	0.98029	0.98256	0.98018	0.98814	0.98814	0.96335	0.99325	0.95437	0.99065	0.96002	0.9567	0.08955	0.96518	0.97825	0.96027
20	0.99803	0.99548	0.99764	0.98077	0.99313	0.98987	0.99317	0.99483	0.98018	0.98257	0.99417	0.99244	0.98219	0.99682	0.97868	1	0.5098	0.52503	0.99204	0.98804	0.98907	0.99558	0.99957	0.99849	0.99679	0.99938	0.98336	0.98336	0.99671	0.98257	0.98766	0.9806	0.99618	0.99532	0.01998	0.91274	0.93135	0.99613
33	0.51685	0.51058	0.51883	0.48234	0.51906	0.50951	0.48506	0.50563	0.46776	0.48952	0.48687	0.48503	0.46735	0.51492	0.47219	0.5098	1	0.99929	0.51381	0.50439	0.50151	0.52527	0.50603	0.50235	0.50515	0.50441	0.48321	0.48321	0.51008	0.46985	0.51823	0.46755	0.51762	0.51515	-0.07424	0.39871	0.41853	0.52528
38	0.53303	0.52869	0.53466	0.49157	0.53748	0.52892	0.50108	0.52387	0.47886	0.49891	0.50136	0.49754	0.47954	0.52846	0.48914	0.52503	0.99929	1	0.53178	0.51543	0.5127	0.54005	0.52156	0.51838	0.52262	0.51989	0.50254	0.50254	0.52401	0.48493	0.53655	0.48368	0.53253	0.52825	-0.06729	0.41482	0.43194	0.5403
53	0.99659	0.99712	0.99662	0.95655	0.99846	0.99205	0.97983	0.99503	0.95093	0.9593	0.97678	0.97179	0.95521	0.98938	0.96188	0.99204	0.51381	0.53178	1	0.97595	0.97553	0.99348	0.99226	0.99349	0.99549	0.99243	0.98362	0.98362	0.98986	0.9657	0.99851	0.96811	0.99494	0.98784	-0.01535	0.89344	0.89924	0.99405
56	0.98665	0.97408	0.98827	0.99379	0.9712	0.95783	0.9715	0.97143	0.97706	0.99524	0.97961	0.98817	0.97292	0.99623	0.94533	0.98804	0.50439	0.51543	0.97595	1	0.99948	0.99006	0.98756	0.98562	0.97688	0.9875	0.95235	0.95235	0.99605	0.96442	0.97283	0.96135	0.99207	0.99701	-0.0302	0.87987	0.90306	0.98877
73	0.9865	0.97477	0.98786	0.99543	0.97142	0.95954	0.97515	0.97241	0.98125	0.99583	0.98308	0.99091	0.97807	0.99597	0.95156	0.98907	0.50151	0.5127	0.97553	0.99948	1	0.98924	0.98891	0.98737	0.97878	0.98903	0.95663	0.95663	0.99635	0.97082	0.9726	0.96775	0.99161	0.99632	-0.02815	0.89197	0.91425	0.98798
74	0.99719	0.99095	0.99852	0.97453	0.99273	0.98337	0.97862	0.98832	0.96302	0.97791	0.98042	0.98096	0.96427	0.99801	0.95801	0.99558	0.52527	0.54005	0.99348	0.99006	0.98924	1	0.99382	0.99253	0.99079	0.99404	0.97061	0.97061	0.996	0.96523	0.99178	0.96281	0.99887	0.99771	-0.04594	0.88057	0.90144	0.99991
76	0.99794	0.99608	0.99716	0.98093	0.99276	0.98968	0.99408	0.99561	0.98132	0.98228	0.995	0.99312	0.98316	0.9959	0.97955	0.99957	0.50603	0.52156	0.99226	0.98756	0.98891	0.99382	1	0.99939	0.99749	0.99959	0.98551	0.98551	0.99693	0.98453	0.98803	0.98386	0.99559	0.99416	0.03397	0.91768	0.93289	0.99432
23	0.99718	0.99646	0.99648	0.97835	0.99342	0.99046	0.99432	0.99604	0.97897	0.97869	0.99405	0.99136	0.98205	0.99438	0.98029	0.99849	0.50235	0.51838	0.99349	0.98562	0.98737	0.99253	0.99939	1	0.99866	0.9996	0.98941	0.98941	0.99603	0.98659	0.99015	0.98691	0.99541	0.99251	0.02171	0.92508	0.93565	0.99301
24	0.99633	0.99854	0.99536	0.96696	0.99684	0.99595	0.99384	0.99836	0.9706	0.96758	0.99094	0.98492	0.97591	0.98998	0.98256	0.99679	0.50515	0.52262	0.99549	0.97688	0.97878	0.99079	0.99749	0.99866	1	0.99793	0.99371	0.99371	0.99134	0.98461	0.9926	0.98546	0.993	0.98757	0.02017	0.92606	0.93432	0.99176
25	0.99739	0.99557	0.99696	0.98081	0.99288	0.9898	0.99455	0.99533	0.98078	0.98152	0.99476	0.9927	0.98344	0.9959	0.98018	0.99938	0.50441	0.51989	0.99243	0.9875	0.98903	0.99404	0.99959	0.9996	0.99793	1	0.98726	0.98726	0.99664	0.98596	0.98874	0.98484	0.99607	0.9943	0.01573	0.9214	0.93595	0.99452
26	0.98093	0.98966	0.97882	0.94604	0.98674	0.99231	0.9916	0.99162	0.96043	0.94374	0.98395	0.97254	0.97037	0.96978	0.98814	0.98336	0.48321	0.50254	0.98362	0.95235	0.95663	0.97061	0.98551	0.98941	0.99371	0.98726	1	1	0.9731	0.98698	0.981	0.98961	0.9754	0.96603	0.03807	0.95206	0.94989	0.97236
27	0.98093	0.98966	0.97882	0.94604	0.98674	0.99231	0.9916	0.99162	0.96043	0.94374	0.98395	0.97254	0.97037	0.96978	0.98814	0.98336	0.48321	0.50254	0.98362	0.95235	0.95663	0.97061	0.98551	0.98941	0.99371	0.98726	1	1	0.9731	0.98698	0.981	0.98961	0.9754	0.96603	0.03807	0.95206	0.94989	0.97236
28	0.99672	0.98993	0.99711	0.98732	0.98739	0.97843	0.98446	0.988	0.97823	0.98894	0.98849	0.9912	0.97721	0.99919	0.96335	0.99671	0.51008	0.52401	0.98986	0.99605	0.99635	0.996	0.99693	0.99603	0.99134	0.99664	0.9731	0.9731	1	0.97573	0.98715	0.97489	0.99798	0.99856	-0.000913488	0.89855	0.91554	0.99553
29	0.97274	0.97555	0.97086	0.97235	0.96863	0.97421	0.99396	0.9771	0.98683	0.96705	0.99367	0.98875	0.99371	0.97208	0.99325	0.98257	0.46985	0.48493	0.9657	0.96442	0.97082	0.96523	0.98453	0.98659	0.98461	0.98596	0.98698	0.98698	0.97573	1	0.9607	0.99854	0.97012	0.96853	0.04136	0.97084	0.97956	0.96608
45	0.99381	0.99387	0.99434	0.9505	0.99683	0.98862	0.97339	0.99131	0.942	0.95284	0.96984	0.96485	0.94696	0.98644	0.95437	0.98766	0.51823	0.53655	0.99851	0.97283	0.9726	0.99178	0.98803	0.99015	0.9926	0.98874	0.981	0.981	0.98715	0.9607	1	0.96395	0.99345	0.98497	-0.04444	0.88785	0.89107	0.99203
46	0.97287	0.97735	0.97047	0.96723	0.96979	0.97488	0.99222	0.97858	0.98194	0.96176	0.9911	0.98525	0.98887	0.96953	0.99065	0.9806	0.46755	0.48368	0.96811	0.96135	0.96775	0.96281	0.98386	0.98691	0.98546	0.98484	0.98961	0.98961	0.97489	0.99854	0.96395	1	0.9693	0.96561	0.05664	0.97213	0.97352	0.96359
69	0.99791	0.99231	0.999	0.97778	0.99275	0.98319	0.98151	0.9901	0.96669	0.98005	0.98297	0.98387	0.96785	0.99852	0.96002	0.99618	0.51762	0.53253	0.99494	0.99207	0.99161	0.99887	0.99559	0.99541	0.993	0.99607	0.9754	0.9754	0.99798	0.97012	0.99345	0.9693	1	0.99819	-0.03749	0.89107	0.90632	0.99865
84	0.99513	0.98631	0.99645	0.98654	0.98552	0.97502	0.97968	0.98414	0.97378	0.98911	0.98407	0.98811	0.97255	0.99977	0.9567	0.99532	0.51515	0.52825	0.98784	0.99701	0.99632	0.99771	0.99416	0.99251	0.98757	0.9943	0.96603	0.96603	0.99856	0.96853	0.98497	0.96561	0.99819	1	-0.03072	0.88455	0.90685	0.99721
85	0.01675	0.04186	-0.00438	0.01603	-0.00261	0.03685	0.07472	0.0579	0.09873	0.02812	0.07695	0.06153	0.07469	-0.02058	0.08955	0.01998	-0.07424	-0.06729	-0.01535	-0.0302	-0.02815	-0.04594	0.03397	0.02171	0.02017	0.01573	0.03807	0.03807	-0.000913488	0.04136	-0.04444	0.05664	-0.03749	-0.03072	1	0.05376	0.05322	-0.04027
88	0.89536	0.90915	0.89165	0.90104	0.89846	0.91626	0.94702	0.91304	0.93538	0.88735	0.94104	0.92869	0.95135	0.89063	0.96518	0.91274	0.39871	0.41482	0.89344	0.87987	0.89197	0.88057	0.91768	0.92508	0.92606	0.9214	0.95206	0.95206	0.89855	0.97084	0.88785	0.97213	0.89107	0.88455	0.05376	1	0.98767	0.88239
89	0.91029	0.91783	0.90737	0.92829	0.90793	0.92552	0.9609	0.9221	0.96062	0.91758	0.95935	0.95075	0.9732	0.91199	0.97825	0.93135	0.41853	0.43194	0.89924	0.90306	0.91425	0.90144	0.93289	0.93565	0.93432	0.93595	0.94989	0.94989	0.91554	0.97956	0.89107	0.97352	0.90632	0.90685	0.05322	0.98767	1	0.90326
90	0.99756	0.99206	0.99873	0.97336	0.99379	0.98531	0.98005	0.98969	0.96323	0.97685	0.9813	0.98111	0.96486	0.99763	0.96027	0.99613	0.52528	0.5403	0.99405	0.98877	0.98798	0.99991	0.99432	0.99301	0.99176	0.99452	0.97236	0.97236	0.99553	0.96608	0.99203	0.96359	0.99865	0.99721	-0.04027	0.88239	0.90326	1
	Scree plot														Scores plot
												Enzymes
CORRELATION MATRIX
	1	2	3	6	7	8	9	10	13	14	15	16	17	18	19	20	33	38	53	56	73	74	76	23	24	25	26	27	28	29	45	46	69	84	85	88	89	90
1	1	0.97763	0.9734	0.98456	0.89245	0.98484	0.95865	0.98153	0.95596	0.97278	0.96808	0.97674	0.96602	0.92425	0.95462	0.98567	0.14342	0.83161	0.58771	0.78047	0.79904	0.5743	0.96782	0.97412	0.97815	0.97548	0.94752	0.94752	0.95552	0.96511	0.00794	0.97273	0.76388	0.88072	0.81062	0.93263	-0.05342	0.7396
2	0.97763	1	0.9223	0.97919	0.8546	0.9654	0.9674	0.96733	0.95707	0.95118	0.96123	0.97273	0.95663	0.87902	0.95869	0.95253	-0.03643	0.8057	0.56738	0.76323	0.71993	0.48534	0.94139	0.95762	0.94759	0.94982	0.93184	0.93184	0.91231	0.96487	0.000392218	0.94774	0.71802	0.83223	0.84197	0.95496	-0.01682	0.65872
3	0.9734	0.9223	1	0.96399	0.94044	0.9443	0.88467	0.93527	0.87244	0.91734	0.90125	0.91274	0.90432	0.9705	0.88289	0.95278	0.27333	0.86475	0.65074	0.85105	0.8865	0.71788	0.93315	0.96393	0.96494	0.95734	0.93046	0.93046	0.96886	0.92532	0.03531	0.92938	0.85422	0.9292	0.66472	0.87893	-0.09267	0.85314
6	0.98456	0.97919	0.96399	1	0.93104	0.97482	0.94495	0.96774	0.9335	0.95608	0.95447	0.96126	0.95247	0.94415	0.94333	0.96887	0.05731	0.84697	0.61512	0.82232	0.82661	0.61443	0.96	0.99167	0.98165	0.97696	0.95772	0.95772	0.96249	0.96857	-0.01169	0.95605	0.8069	0.89975	0.75235	0.94948	-0.08944	0.76696
7	0.89245	0.8546	0.94044	0.93104	1	0.85601	0.77766	0.85504	0.7657	0.84653	0.81243	0.81356	0.81106	0.97908	0.78577	0.87291	0.19275	0.84758	0.62889	0.86074	0.95372	0.83685	0.86679	0.92838	0.92272	0.89305	0.87358	0.87358	0.96562	0.84926	-0.00338	0.83248	0.90883	0.94844	0.48759	0.80677	-0.15453	0.91913
8	0.98484	0.9654	0.9443	0.97482	0.85601	1	0.98317	0.9906	0.97626	0.98025	0.98848	0.99303	0.9906	0.88579	0.98309	0.99283	0.12471	0.79047	0.5557	0.73248	0.75106	0.49461	0.98259	0.97808	0.982	0.99009	0.97283	0.97283	0.92873	0.98601	-0.04483	0.988	0.71157	0.84073	0.83433	0.96657	-0.06222	0.67156
9	0.95865	0.9674	0.88467	0.94495	0.77766	0.98317	1	0.98419	0.99167	0.96922	0.99092	0.99566	0.99312	0.80697	0.99783	0.96971	0.03521	0.72716	0.48746	0.65143	0.64231	0.35478	0.96342	0.94191	0.94837	0.96354	0.95663	0.95663	0.87077	0.98425	-0.06346	0.97304	0.6136	0.76286	0.8996	0.97782	-0.04853	0.55053
10	0.98153	0.96733	0.93527	0.96774	0.85504	0.9906	0.98419	1	0.98259	0.99025	0.99235	0.99202	0.99269	0.86909	0.98754	0.99336	0.15676	0.75281	0.48649	0.68503	0.7428	0.47782	0.98964	0.96439	0.98366	0.98567	0.9735	0.9735	0.93806	0.98523	-0.07491	0.98197	0.6831	0.82389	0.84694	0.96022	-0.05782	0.65665
13	0.95596	0.95707	0.87244	0.9335	0.7657	0.97626	0.99167	0.98259	1	0.98403	0.99535	0.99379	0.99186	0.78953	0.9922	0.97143	0.06311	0.6948	0.42551	0.6009	0.63564	0.33927	0.96589	0.9239	0.94308	0.95053	0.93277	0.93277	0.87711	0.96329	-0.08169	0.9724	0.5778	0.74345	0.92431	0.94887	-0.0393	0.53505
14	0.97278	0.95118	0.91734	0.95608	0.84653	0.98025	0.96922	0.99025	0.98403	1	0.99205	0.98442	0.98567	0.85292	0.97561	0.99018	0.16214	0.72335	0.43375	0.63992	0.74079	0.46783	0.98721	0.94677	0.97573	0.96936	0.94515	0.94515	0.94113	0.95906	-0.08827	0.97736	0.65447	0.80628	0.85868	0.92886	-0.06965	0.64698
15	0.96808	0.96123	0.90125	0.95447	0.81243	0.98848	0.99092	0.99235	0.99535	0.99205	1	0.99644	0.99671	0.82766	0.99393	0.98613	0.09928	0.71469	0.44717	0.63791	0.68858	0.40122	0.98463	0.94887	0.96816	0.97358	0.95755	0.95755	0.90983	0.97697	-0.08957	0.98272	0.62714	0.77745	0.88578	0.96103	-0.05802	0.59473
16	0.97674	0.97273	0.91274	0.96126	0.81356	0.99303	0.99566	0.99202	0.99379	0.98442	0.99644	1	0.99661	0.84267	0.99472	0.98538	0.07456	0.75275	0.50171	0.67793	0.6906	0.41567	0.97561	0.9568	0.96581	0.97407	0.95849	0.95849	0.90364	0.98297	-0.0624	0.98251	0.64812	0.79732	0.88736	0.96748	-0.04448	0.60134
17	0.96602	0.95663	0.90432	0.95247	0.81106	0.9906	0.99312	0.99269	0.99186	0.98567	0.99671	0.99661	1	0.83333	0.99694	0.9863	0.11026	0.73394	0.47676	0.65343	0.69277	0.41121	0.97967	0.95472	0.96976	0.97698	0.96768	0.96768	0.9026	0.98502	-0.09256	0.98129	0.63479	0.79061	0.87465	0.96778	-0.07186	0.59185
18	0.92425	0.87902	0.9705	0.94415	0.97908	0.88579	0.80697	0.86909	0.78953	0.85292	0.82766	0.84267	0.83333	1	0.8069	0.89243	0.1815	0.91762	0.7277	0.9183	0.94052	0.83311	0.86435	0.94691	0.92581	0.90512	0.87917	0.87917	0.95154	0.86883	0.04533	0.85634	0.92211	0.97789	0.53702	0.82291	-0.11621	0.90808
19	0.95462	0.95869	0.88289	0.94333	0.78577	0.98309	0.99783	0.98754	0.9922	0.97561	0.99393	0.99472	0.99694	0.8069	1	0.97437	0.06442	0.71224	0.46053	0.63416	0.65207	0.36249	0.97086	0.94303	0.95622	0.96796	0.96389	0.96389	0.87927	0.98587	-0.09894	0.97263	0.60721	0.7629	0.88904	0.97668	-0.06444	0.55258
20	0.98567	0.95253	0.95278	0.96887	0.87291	0.99283	0.96971	0.99336	0.97143	0.99018	0.98613	0.98538	0.9863	0.89243	0.97437	1	0.20422	0.77002	0.50757	0.70485	0.77685	0.526	0.98964	0.96865	0.98989	0.98795	0.96817	0.96817	0.95031	0.97513	-0.07636	0.98197	0.707	0.8464	0.81984	0.94229	-0.07924	0.69662
33	0.14342	-0.03643	0.27333	0.05731	0.19275	0.12471	0.03521	0.15676	0.06311	0.16214	0.09928	0.07456	0.11026	0.1815	0.06442	0.20422	1	-0.01032	-0.11583	-0.01486	0.32985	0.32401	0.21609	0.09706	0.20609	0.1892	0.17813	0.17813	0.2668	0.0898	-0.09842	0.16216	0.14615	0.15917	-0.07446	-0.01368	-0.07842	0.34023
38	0.83161	0.8057	0.86475	0.84697	0.84758	0.79047	0.72716	0.75281	0.6948	0.72335	0.71469	0.75275	0.73394	0.91762	0.71224	0.77002	-0.01032	1	0.91701	0.9497	0.85619	0.76962	0.71061	0.86213	0.79126	0.78393	0.75904	0.75904	0.79348	0.77478	0.31446	0.77189	0.91893	0.95776	0.49588	0.73868	-0.13821	0.817
53	0.58771	0.56738	0.65074	0.61512	0.62889	0.5557	0.48746	0.48649	0.42551	0.43375	0.44717	0.50171	0.47676	0.7277	0.46053	0.50757	-0.11583	0.91701	1	0.90066	0.68904	0.67351	0.44111	0.65111	0.53516	0.55157	0.5362	0.5362	0.52308	0.54898	0.50616	0.54341	0.84689	0.79916	0.2442	0.53598	-0.16112	0.69222
56	0.78047	0.76323	0.85105	0.82232	0.86074	0.73248	0.65143	0.68503	0.6009	0.63992	0.63791	0.67793	0.65343	0.9183	0.63416	0.70485	-0.01486	0.9497	0.90066	1	0.84471	0.8189	0.66228	0.83323	0.75116	0.74884	0.72947	0.72947	0.77215	0.7302	0.22659	0.69584	0.94176	0.91917	0.35828	0.70935	-0.09566	0.85523
73	0.79904	0.71993	0.8865	0.82661	0.95372	0.75106	0.64231	0.7428	0.63564	0.74079	0.68858	0.6906	0.69277	0.94052	0.65207	0.77685	0.32985	0.85619	0.68904	0.84471	1	0.91686	0.76115	0.84136	0.83209	0.79713	0.76887	0.76887	0.90198	0.72723	0.18157	0.75238	0.94701	0.94765	0.33437	0.66295	-0.21288	0.9722
74	0.5743	0.48534	0.71788	0.61443	0.83685	0.49461	0.35478	0.47782	0.33927	0.46783	0.40122	0.41567	0.41121	0.83311	0.36249	0.526	0.32401	0.76962	0.67351	0.8189	0.91686	1	0.49038	0.62855	0.60044	0.54992	0.521	0.521	0.71431	0.47032	0.13	0.46516	0.88876	0.8508	0.01477	0.3949	-0.14436	0.93337
76	0.96782	0.94139	0.93315	0.96	0.86679	0.98259	0.96342	0.98964	0.96589	0.98721	0.98463	0.97561	0.97967	0.86435	0.97086	0.98964	0.21609	0.71061	0.44111	0.66228	0.76115	0.49038	1	0.95853	0.98675	0.98864	0.9727	0.9727	0.95125	0.9713	-0.09645	0.98065	0.68643	0.80579	0.80874	0.9474	-0.07916	0.68376
23	0.97412	0.95762	0.96393	0.99167	0.92838	0.97808	0.94191	0.96439	0.9239	0.94677	0.94887	0.9568	0.95472	0.94691	0.94303	0.96865	0.09706	0.86213	0.65111	0.83323	0.84136	0.62855	0.95853	1	0.98471	0.98549	0.97387	0.97387	0.95359	0.97497	-0.00443	0.96044	0.82146	0.9128	0.72343	0.95577	-0.10432	0.77081
24	0.97815	0.94759	0.96494	0.98165	0.92272	0.982	0.94837	0.98366	0.94308	0.97573	0.96816	0.96581	0.96976	0.92581	0.95622	0.98989	0.20609	0.79126	0.53516	0.75116	0.83209	0.60044	0.98675	0.98471	1	0.99363	0.98107	0.98107	0.97363	0.97576	-0.07836	0.96888	0.76693	0.88011	0.74838	0.9448	-0.11532	0.75702
25	0.97548	0.94982	0.95734	0.97696	0.89305	0.99009	0.96354	0.98567	0.95053	0.96936	0.97358	0.97407	0.97698	0.90512	0.96796	0.98795	0.1892	0.78393	0.55157	0.74884	0.79713	0.54992	0.98864	0.98549	0.99363	1	0.99108	0.99108	0.95103	0.98745	-0.05438	0.9805	0.75326	0.85759	0.76835	0.9663	-0.09711	0.72522
26	0.94752	0.93184	0.93046	0.95772	0.87358	0.97283	0.95663	0.9735	0.93277	0.94515	0.95755	0.95849	0.96768	0.87917	0.96389	0.96817	0.17813	0.75904	0.5362	0.72947	0.76887	0.521	0.9727	0.97387	0.98107	0.99108	1	1	0.92308	0.99046	-0.08868	0.95861	0.72962	0.8348	0.7411	0.97586	-0.11437	0.68932
27	0.94752	0.93184	0.93046	0.95772	0.87358	0.97283	0.95663	0.9735	0.93277	0.94515	0.95755	0.95849	0.96768	0.87917	0.96389	0.96817	0.17813	0.75904	0.5362	0.72947	0.76887	0.521	0.9727	0.97387	0.98107	0.99108	1	1	0.92308	0.99046	-0.08868	0.95861	0.72962	0.8348	0.7411	0.97586	-0.11437	0.68932
28	0.95552	0.91231	0.96886	0.96249	0.96562	0.92873	0.87077	0.93806	0.87711	0.94113	0.90983	0.90364	0.9026	0.95154	0.87927	0.95031	0.2668	0.79348	0.52308	0.77215	0.90198	0.71431	0.95125	0.95359	0.97363	0.95103	0.92308	0.92308	1	0.90924	-0.03855	0.92125	0.8217	0.9037	0.65679	0.86289	-0.09736	0.84849
29	0.96511	0.96487	0.92532	0.96857	0.84926	0.98601	0.98425	0.98523	0.96329	0.95906	0.97697	0.98297	0.98502	0.86883	0.98587	0.97513	0.0898	0.77478	0.54898	0.7302	0.72723	0.47032	0.9713	0.97497	0.97576	0.98745	0.99046	0.99046	0.90924	1	-0.0719	0.9692	0.70403	0.82642	0.8102	0.98991	-0.09408	0.64512
45	0.00794	0.000392218	0.03531	-0.01169	-0.00338	-0.04483	-0.06346	-0.07491	-0.08169	-0.08827	-0.08957	-0.0624	-0.09256	0.04533	-0.09894	-0.07636	-0.09842	0.31446	0.50616	0.22659	0.18157	0.13	-0.09645	-0.00443	-0.07836	-0.05438	-0.08868	-0.08868	-0.03855	-0.0719	1	0.05862	0.33314	0.15512	-0.05562	-0.07525	-0.13248	0.24292
46	0.97273	0.94774	0.92938	0.95605	0.83248	0.988	0.97304	0.98197	0.9724	0.97736	0.98272	0.98251	0.98129	0.85634	0.97263	0.98197	0.16216	0.77189	0.54341	0.69584	0.75238	0.46516	0.98065	0.96044	0.96888	0.9805	0.95861	0.95861	0.92125	0.9692	0.05862	1	0.71037	0.82004	0.84203	0.9486	-0.0886	0.67243
69	0.76388	0.71802	0.85422	0.8069	0.90883	0.71157	0.6136	0.6831	0.5778	0.65447	0.62714	0.64812	0.63479	0.92211	0.60721	0.707	0.14615	0.91893	0.84689	0.94176	0.94701	0.88876	0.68643	0.82146	0.76693	0.75326	0.72962	0.72962	0.8217	0.70403	0.33314	0.71037	1	0.94385	0.29228	0.66602	-0.20191	0.95496
84	0.88072	0.83223	0.9292	0.89975	0.94844	0.84073	0.76286	0.82389	0.74345	0.80628	0.77745	0.79732	0.79061	0.97789	0.7629	0.8464	0.15917	0.95776	0.79916	0.91917	0.94765	0.8508	0.80579	0.9128	0.88011	0.85759	0.8348	0.8348	0.9037	0.82642	0.15512	0.82004	0.94385	1	0.49151	0.77404	-0.15187	0.90088
85	0.81062	0.84197	0.66472	0.75235	0.48759	0.83433	0.8996	0.84694	0.92431	0.85868	0.88578	0.88736	0.87465	0.53702	0.88904	0.81984	-0.07446	0.49588	0.2442	0.35828	0.33437	0.01477	0.80874	0.72343	0.74838	0.76835	0.7411	0.7411	0.65679	0.8102	-0.05562	0.84203	0.29228	0.49151	1	0.80981	0.07074	0.23186
88	0.93263	0.95496	0.87893	0.94948	0.80677	0.96657	0.97782	0.96022	0.94887	0.92886	0.96103	0.96748	0.96778	0.82291	0.97668	0.94229	-0.01368	0.73868	0.53598	0.70935	0.66295	0.3949	0.9474	0.95577	0.9448	0.9663	0.97586	0.97586	0.86289	0.98991	-0.07525	0.9486	0.66602	0.77404	0.80981	1	-0.08174	0.58347
89	-0.05342	-0.01682	-0.09267	-0.08944	-0.15453	-0.06222	-0.04853	-0.05782	-0.0393	-0.06965	-0.05802	-0.04448	-0.07186	-0.11621	-0.06444	-0.07924	-0.07842	-0.13821	-0.16112	-0.09566	-0.21288	-0.14436	-0.07916	-0.10432	-0.11532	-0.09711	-0.11437	-0.11437	-0.09736	-0.09408	-0.13248	-0.0886	-0.20191	-0.15187	0.07074	-0.08174	1	-0.18082
90	0.7396	0.65872	0.85314	0.76696	0.91913	0.67156	0.55053	0.65665	0.53505	0.64698	0.59473	0.60134	0.59185	0.90808	0.55258	0.69662	0.34023	0.817	0.69222	0.85523	0.9722	0.93337	0.68376	0.77081	0.75702	0.72522	0.68932	0.68932	0.84849	0.64512	0.24292	0.67243	0.95496	0.90088	0.23186	0.58347	-0.18082	1
	Scree plot														Scores plot
